# Supplementary material for: Identification and characterization of transcript polymorphisms in soybean lines varying in oil composition and content
Source: BMC Genomics. 2014 Apr 23;15:299. doi: 10.1186/1471-2164-15-299 (PMC4023607; doi:10.1186/1471-2164-15-299)
Supplement: Additional file 2: Table S1 — 100 most abundant transcripts in seeds. Table S2. Genes showing expression variation across nine lines. Table S3. Expression variation by fold-change. Table S4. Average expression ratio of genes with and without SNPs that led to pre-mature stop codons. Table S5. Possibly damaging non-synonymous SNPs in putative acyl lipid genes. [file 1471-2164-15-299-S2.xlsx]

## Sheet: Table S1
Table S1: 100 most abundant transcripts in seeds
gene model	annotation	mean rank	mean percent FPKM	mean FPKM	min FPKM	max FPKM	stdev FPKM
Glyma13g36400	2S albumin precursor, Protease inhibitor/seed storage/LTP family	1	4.58316	33705.9	12674.7	59058.7	14096.9
Glyma03g32030	Gy1 Glycinin	2	3.72255	27376.7	11394.8	59058.7	14910.2
Glyma10g04280	Gy4 Glycinin	3	3.08167	22663.5	10102.2	35218.8	8690.57
Glyma03g32020	Gy2 Glycinin	4	2.90678	21377.3	11608.1	34783.3	8727.67
Glyma16g33400	Bowman-Birk serine protease inhibitor family	5	2.40538	17689.9	5593.64	42177.1	12558.3
Glyma08g12270	34 kDa maturing seed vacuolar thiol protease, xylem bark cysteine peptidase 3	6	1.99132	14644.7	3258.87	26608.6	8716.02
Glyma15g03030	Lox3, lipoxygenase 1	7	1.95917	14408.3	11703.1	19430.6	2630.69
Glyma13g18450	Gy5 Glycinin	8	1.60274	11787	4158.3	24667.3	5759.81
Glyma05g33200	defensin? low-molecular-weight cysteine-rich 69	9	1.42849	10505.5	7955.95	14898.3	2440.68
Glyma08g45531	kunitz trypsin inhibitor 1	10	1.42157	10454.6	1795.16	21046.3	8325.41
Glyma10g35871	Uncharacterized protein	11	1.38878	10213.5	3782.52	36814.5	10398.8
Glyma10g39150	b-Conglycinin (a' subunit)	12	1.12393	8265.68	4099.03	16180	3603.02
Glyma12g34160	napin-type 2S albumin 1 precursor, Protease inhibitor/seed storage/LTP family	13	1.10561	8130.98	5319.87	11063	2046.2
Glyma13g26340	Albumin-1, leginsulin 1	14	0.957531	7041.96	854.901	16670.6	6153.77
Glyma19g13060	24 kDa, Oleosin family protein	15	0.913677	6719.43	3242.42	11090.1	2600.99
Glyma02g08400	seed maturation protein PM31, HSP20-like chaperones superfamily protein	16	0.880876	6478.21	1708.6	10781.2	2522.16
Glyma12g34570	ADR6 auxin down-regulated,Sali3-2, BURP domain-containing protein	17	0.839859	6176.56	2810.67	14819.5	3932.85
Glyma03g39940	Eukaryotic aspartyl protease family protein	18	0.802904	5904.79	3084.42	10330.8	2628.84
Glyma10g03390	b-Conglycinin (a' subunit)	19	0.73773	5425.47	3552.86	7990.16	1531.89
Glyma16g07800	Oleosin family protein	20	0.708976	5214.01	3168.72	7724.62	1482.92
Glyma04g08220	Oleosin family protein	21	0.680526	5004.78	2973.41	8747.55	2031.82
Glyma07g15800	metallothionein 2A	22	0.638264	4693.97	1209.2	20366.2	5962.57
Glyma10g35100	Papain family cysteine protease	23	0.61546	4526.27	2429.96	7580.47	1800.68
Glyma11g33922	Uncharacterized protein	24	0.55317	4068.17	1806.9	6534.1	1772.48
Glyma02g01590	Le1, Lectin1, Concanavalin A-like lectin protein kinase family protein	25	0.539645	3968.7	775.962	8618.78	2868.08
Glyma14g26410	Uncharacterized protein, Bowman-Birk type proteinase isoinhibitor A2	26	0.517519	3805.98	1941.46	7611.5	1835.09
Glyma08g46080	metallothionein-like protein, family 15	27	0.515665	3792.35	2430.79	6045.56	1287.91
Glyma19g42490	Eukaryotic aspartyl protease family protein	28	0.498334	3664.89	103.105	12404.7	3654.89
Glyma09g31740	Dehydrin, Lea-D-11, Late embryogenesis abundant protein D-11, dehydrin-like protein /// maturation-associated protein	29	0.454235	3340.57	267.421	6077.57	1866.67
Glyma07g38790	Seed maturation protein PM34, NAD(P)-binding Rossmann-fold superfamily protein	30	0.432334	3179.51	1572.79	4090.64	731.4
Glyma17g03040	desiccation protective protein LEA5, drought-induced 21	31	0.390042	2868.48	898.282	7725.63	2252.25
Glyma20g24530	FAD2-1B, fatty acid desaturase 2	32	0.386984	2845.99	1107.89	6754.93	1772.25
Glyma06g08280	Uncharacterized protein, Bowman-Birk type proteinase isoinhibitor A2	33	0.376152	2766.33	1737.9	4951.17	1099.23
-	.	34	0.37067	2726.01	0	11676.9	4451.5
Glyma13g42320	Lox1, lipoxygenase 1	35	0.352275	2590.73	1548.64	3814.96	909.052
Glyma13g44020	seed maturation protein PM30, Late embryogenesis abundant protein (LEA) family protein	36	0.33565	2468.47	1496.42	3945.79	887.401
Glyma13g42310	Lox2, lipoxygenase 1	37	0.323351	2378.01	1209.21	4101.9	1023.64
Glyma17g23900	Elongation factor 1-alpha, Protein synthesis, GTP binding Elongation factor Tu family protein	38	0.307478	2261.28	1293.45	3052.66	601.067
Glyma10g29630	Seed maturation protein PM34, NAD(P)-binding Rossmann-fold superfamily protein	39	0.297149	2185.32	1356.89	2731.92	486.287
Glyma04g01181	dehydrin LEA	40	0.286848	2109.56	1377.57	3171.7	513.83
Glyma19g00200	ADP-ribosylation factor A1F	41	0.280354	2061.8	1280.31	4260.15	965.68
Glyma02g01590	Le1, Lectin1, Concanavalin A-like lectin protein kinase family protein	42	0.273625	2012.32	415.449	4255.07	1392.27
Glyma09g28930	Aquaporin-like superfamily protein, Tonoplast intrinsic protein	43	0.270702	1990.82	1236.06	2795.05	536.166
Glyma11g15870	allergen Gly m Bd 28K, RmlC-like cupins superfamily protein	44	0.263935	1941.06	1361.84	2629.07	401.284
Glyma01g10900	kunitz trypsin inhibitor 1	45	0.260083	1912.72	199.035	5669.84	1853.54
Glyma18g32760	metallothionein-like protein, family 15	46	0.229071	1684.65	981.138	2481.11	621.023
Glyma08g18400	seed maturation protein PM28	47	0.226345	1664.6	314.78	4091.75	1128.82
Glyma13g09530	alcohol dehydrogenase 1	48	0.225209	1656.25	35.0486	9476.92	3314.84
Glyma08g47860	Uncharacterized protein, Bowman-Birk type proteinase isoinhibitor A2	49	0.223359	1642.64	0	3481.79	1344.8
Glyma10g39170	b-Conglycinin (b subunit)	50	0.18987	1396.35	826.879	1946.68	337.749
Glyma13g23980	Uncharacterized protein, Bowman-Birk type proteinase isoinhibitor A2	51	0.187829	1381.35	1114.91	1794.15	239.247
Glyma14g06310	Uncharacterized protein, Bowman-Birk type proteinase isoinhibitor A2	52	0.187287	1377.36	956.493	1961.49	339.801
Glyma09g04950	translationally controlled tumor protein	53	0.185435	1363.74	864.288	2615.09	518.081
Glyma03g30040	Late Embryogenesis Abundant 4-5	54	0.181926	1337.94	242.25	2998.17	1026.88
Glyma13g29550	Protein of unknown function (DUF1264)	55	0.177487	1305.29	866.184	1762.39	335.472
Glyma02g16440	b-Conglycinin (a' subunit)	56	0.175112	1287.83	1006.88	1902.05	314.435
Glyma20g37670	Seed maturation protein PM34, NAD(P)-binding Rossmann-fold superfamily protein	57	0.172585	1269.24	687.846	1973.78	383.34
Glyma16g33530	Aquaporin-like superfamily protein	58	0.164078	1206.67	872.942	1552.61	225.497
Glyma17g04340	S-adenosylmethionine synthetase family protein	59	0.158919	1168.74	673.882	2063.28	401.168
Glyma20g28550	Seed maturation protein PM25	60	0.158043	1162.3	112.68	2853.88	961.739
Glyma11g36840	Protein of unknown function (DUF1264)	61	0.154212	1134.12	780.281	1700.61	289.151
Glyma06g02160	transcription activator-related	62	0.153824	1131.27	323.054	2115.93	530.249
Glyma17g03600	Seed maturation protein PM36, Haem oxygenase-like, multi-helical	63	0.151133	1111.47	131.098	3862.27	1160.5
Glyma05g08880	Oleosin family protein	64	0.141708	1042.16	500.167	1653.12	325.348
Glyma10g33350	Caleosin, a Ca(2+)-binding oil-body surface protein. Ca+2-binding EF hand protein, ARABIDOPSIS THALIANA PEROXYGENASE 2	65	0.139312	1024.54	58.6204	2576.35	906.371
Glyma17g01720	Cationic peroxidase, Peroxidase superfamily protein	66	0.134239	987.233	140.588	1930.47	521.274
Glyma10g40461	Ribosomal protein S14p/S29e family protein	67	0.133649	982.895	568.218	2013.83	430.046
Glyma10g07410	Late embryongenesis abundant protein, embryonic cell protein 63	68	0.131204	964.911	137.479	2268.22	655.884
Glyma05g08700	ADP-ribosylation factor A1F	69	0.1307	961.204	540.344	1774.65	367.149
Glyma19g32920	18 kDa Seed maturation protein LEA 4, maturation polypeptide, Late Embryogenesis Abundant 4-5	70	0.126606	931.094	129.253	2414.97	779.919
Glyma08g46520	cytochrome P450 monooxygenaseCYP93D1, cytochrome P450, family 93, subfamily D, polypeptide 1, Beta-amyrin 24-hydroxylase	71	0.122204	898.719	449.736	1255.67	285.509
Glyma10g31750	Aquaporin-like superfamily protein	72	0.118539	871.772	621.916	1163.35	219.017
Glyma05g27570	60S ribosomal protein L38, Ribosomal L38e protein family	73	0.118533	871.722	358.676	1960.39	552.26
Glyma10g33760	oleosin 1	74	0.118415	870.855	548.857	1119.24	205.747
Glyma13g31120	maturation protein pPM32, Late embryogenesis abundant protein (LEA) family protein	75	0.117184	861.806	103.624	2071.47	641.92
Glyma09g12252	Uncharacterized protein, Bowman-Birk type proteinase isoinhibitor A2	76	0.116275	855.116	14.8321	1936.58	569.911
Glyma16g03470	seed maturation protein PM22, Late embryogenesis abundant protein	77	0.114602	842.817	49.9076	2153.81	693.208
Glyma03g07470	Stress induced protein, Em protein, Late embryogenesis abundant protein, group 5, conserved site	78	0.114465	841.806	53.8028	1997.81	582.77
Glyma20g33850	oleosin 1	79	0.108654	799.07	348.582	1218.84	288.89
Glyma10g03310	Seed maturation protein	80	0.104744	770.317	63.9183	1714.66	601.505
Glyma05g37085	arabinogalactan protein 16	81	0.104713	770.089	339.66	1837.61	467.651
Glyma03g27030	DNAJ homologue 2	82	0.104595	769.222	556.495	1104.72	169.931
Glyma07g39020	Peroxidase superfamily protein	83	0.104476	768.349	203.837	1451.6	418.797
Glyma10g35010	AWPM-19-like family protein	84	0.102	750.135	71.1591	1941.45	595.722
Glyma20g30970	Ribosomal protein S13/S18 family	85	0.099377	730.847	437.542	1695.41	391.752
Glyma09g01320	-	86	0.099024	728.251	22.4855	930.573	280.254
Glyma18g39690	metallothionein 2A	87	0.098093	721.406	353.377	1418.24	321.308
Glyma17g10050	Gibberellin-regulated family protein	88	0.095604	703.099	121.749	1950.97	584.799
Glyma06g42061	Translation initiation factor SUI1 family protein	89	0.095019	698.799	378.484	1112.11	268.636
Glyma09g30910	B-S glucosidase 44	90	0.092968	683.71	87.785	1050.89	366.52
Glyma08g09310	1-cysteine peroxiredoxin 1	91	0.090789	667.687	359.491	980.271	185.325
Glyma08g11040	Ribosome associated membrane protein RAMP4	92	0.089981	661.743	368.327	1114.72	263.373
Glyma08g40260	Gibberellin-regulated family protein	93	0.089876	660.975	95.8382	1342.17	454.424
Glyma06g45700	beta-amylase 5	94	0.089495	658.171	332.238	1170.15	244.674
Glyma14g09620	Gibberellin-regulated family protein	95	0.08892	653.943	155.75	980.301	304.687
Glyma02g26860	Adenine nucleotide alpha hydrolases-like superfamily protein	96	0.087874	646.25	426.651	864.896	148.155
Glyma05g11630	GTP binding Elongation factor Tu family protein	97	0.086938	639.366	333.296	949.201	199.986
Glyma02g42602	-	98	0.08603	632.692	12.9086	2352.34	687.601
Glyma14g06680	plasma membrane intrinsic protein 1;4	99	0.084127	618.691	444.841	1053.01	195.442
Glyma02g42000	HSP20-like chaperones superfamily protein	100	0.081366	598.387	330.131	899.743	212.812

## Sheet: Table S2
Table 2: Genes showing expression variation across nine lines
gene model	locus	annotation	mean FPKM	Jack Z-Score	FAM94-41 Z-Score	M23 Z-Score	N0304-303-3 Z-Score	R02-6268F Z-Score	R05-4256 Z-Score	R05-59 Z-Score	R08-1450 Z-Score	R95-1705 Z-Score
Glyma01g00341,Glyma01g00380	Gm01:143352-193544	-:-	5.22575	-1.08185	0.00415203	0.599021	1.32225	0.230341	0.0191587	-2.00461	0.798621	0.112883
Glyma01g00541	Gm01:329083-331923	Phospholipase A2 family protein	6.27046	0.0390275	0.10432	1.75204	0.14337	-0.425031	0.282751	0.122377	-2.14608	0.127163
Glyma01g00720	Gm01:418762-423973	Regulator of Vps4 activity in the MVB pathway protein	2.78352	-0.402735	2.12703	-0.296291	-0.855124	-0.689096	0.724184	0.171831	-1.15205	0.372147
Glyma01g00730	Gm01:425499-427881	S-adenosyl-L-methionine-dependent methyltransferases superfamily protein	16.2213	0.707518	0.821531	0.179403	-0.383413	-0.013924	1.18047	0.0430117	-2.27667	-0.257903
Glyma01g00740	Gm01:429463-430748	Ribosomal protein L31e family protein	107.6	0.369314	0.0831179	1.35971	0.238868	0.851649	0.0760203	-0.409465	-2.22045	-0.348842
Glyma01g00790	Gm01:446961-452958	root hair specific 16	0.60809	-0.209347	2.63028	-0.214148	-0.633525	-0.301168	-0.11353	-0.259811	-0.537688	-0.361068
Glyma01g00850	Gm01:512025-517266	gamma-glutamyl transpeptidase 4	1.80302	-0.114945	0.431515	0.554652	-1.00778	-0.945515	-0.564263	-0.644212	2.2004	0.0902045
Glyma01g00990	Gm01:643213-651111	protein kinase family protein / WD-40 repeat family protein	2.56373	-2.23944	0.315618	-0.617863	1.06524	-0.0622722	-0.374389	0.605794	0.613134	0.694155
Glyma01g01010	Gm01:663901-668594	Pectin lyase-like superfamily protein	0.32923	-0.226077	-0.668169	0.209439	0.104484	2.4072	-0.665051	0.311833	-0.854446	-0.619232
Glyma01g01170	Gm01:817680-822876	2-oxoglutarate (2OG) and Fe(II)-dependent oxygenase superfamily protein	7.19071	0.740336	-0.925919	0.529842	-2.25603	0.260068	0.489231	-0.094912	0.871302	0.386012
Glyma01g01291	Gm01:934414-936646	pinoresinol reductase 1	0.79505	0.171159	-0.175711	0.736435	0.0198885	-0.00520129	1.59707	0.264054	-0.474253	-2.13349
Glyma01g01770	Gm01:1332970-1336611	xyloglucan endotransglucosylase/hydrolase 30	9.77554	-0.545301	1.13666	0.415422	0.535544	0.901915	-0.720423	0.205669	-2.12987	0.200414
Glyma01g01830	Gm01:1394336-1398687	NAD(P)-binding Rossmann-fold superfamily protein	7.92504	-0.0240923	-0.843498	-1.24567	-0.259421	-0.429552	0.78568	-0.615514	2.03174	0.600247
Glyma01g02050	Gm01:1564664-1568931	-	4.1255	-1.22896	-0.174793	-0.928447	0.479618	-0.41172	-0.153894	-0.369863	2.15244	0.635645
Glyma01g02451	Gm01:1998008-2009388	Leucine-rich repeat protein kinase family protein	0.13094	-0.350796	0.0253745	-0.0818923	-0.883823	-0.870178	1.02141	2.16693	-0.333427	-0.693685
Glyma01g02920	Gm01:2419558-2420449	Chaperone DnaJ-domain superfamily protein	1.22952	2.00781	-0.627219	-0.375616	0.442983	-0.783506	0.0177668	-0.350026	0.939761	-1.27205
Glyma01g03030	Gm01:2522226-2524933	CYCLIN D4;1	3.20694	0.59125	-0.181657	2.24891	-0.446251	-1.25362	-0.153482	0.210034	-0.186632	-0.828618
Glyma01g03100	Gm01:2633476-2636259	Phototropic-responsive NPH3 family protein	0.37004	2.00343	-0.0104506	-0.0398237	0.174443	-1.24328	-0.911002	0.911786	-0.8641	-0.0210217
Glyma01g03270	Gm01:2803081-2807357	phosphoribosyl pyrophosphate (PRPP) synthase 3	6.95382	-0.826198	0.669419	0.549904	0.177115	1.43945	-0.515921	0.1926	0.326824	-2.01331
Glyma01g03420	Gm01:2912689-2918182	cysteine-rich RLK (RECEPTOR-like protein kinase) 2	0.48738	-1.22808	2.208	0.223178	-0.167919	-0.185882	-0.848854	-0.14216	-0.542787	0.684543
Glyma01g03720	Gm01:3174000-3185126	carbonic anhydrase 2	5.97138	0.630918	-0.402082	0.775527	0.0994502	0.570315	0.156052	0.370094	-2.50046	0.30013
Glyma01g03980	Gm01:3455191-3461955	disease resistance protein (TIR-NBS-LRR class), putative	1.08141	0.267081	-0.41923	-0.372536	-0.226299	0.202334	1.16944	1.40105	-2.04715	0.0252199
Glyma01g04015	Gm01:3502375-3507947	nodulin MtN21 /EamA-like transporter family protein	4.97427	0.497471	0.148904	0.430827	0.0704024	-0.344099	0.520261	1.11619	-2.42996	-0.00998415
Glyma01g04114	Gm01:3573892-3576381	-	0.47024	2.10012	0.845549	-1.13767	-0.13716	-1.01316	0.258176	-0.016626	-0.628115	-0.271104
Glyma01g04500	Gm01:4070066-4074636	ARM repeat superfamily protein	5.89612	-0.0971537	-0.0620001	-1.08705	0.937049	-2.0285	0.730523	0.0375069	0.935221	0.63439
Glyma01g04530	Gm01:4108620-4111438	myb-like transcription factor family protein	3.854	1.24836	0.41568	1.10273	-0.139303	0.282675	0.236242	-0.298998	-2.03784	-0.809602
Glyma01g04600	Gm01:4213202-4215294	short hypocotyl in white light1	10.6053	2.14882	-0.294759	-1.44939	0.0444016	-0.107078	0.208439	-1.00224	0.100134	0.351527
Glyma01g04690	Gm01:4314360-4316230	glutathione S-transferase TAU 18	3.41347	1.02979	0.186004	1.00165	-0.940322	-0.101422	0.408613	0.616355	-2.11	-0.0905782
Glyma01g04720	Gm01:4331150-4337114	Tetratricopeptide repeat (TPR)-like superfamily protein	11.4968	-0.995791	0.594717	-0.257077	0.193712	-1.13578	-0.102778	-0.625395	2.20071	0.127629
Glyma01g04900	Gm01:4581543-4588129	nitrate transporter 1:2	0.53277	-0.791604	-0.63729	0.522098	0.0908871	2.42289	-0.631022	-0.163186	-0.5808	-0.232005
Glyma01g05080	Gm01:4729090-4732808	ubiquiting-conjugating enzyme 2	3.00884	-1.62281	0.402144	-0.157688	2.0232	-0.405371	0.693099	-0.52718	-0.00044073	-0.404896
Glyma01g05100	Gm01:4750064-4755456	IQ-domain 28	6.2132	-1.02005	0.863222	-1.09656	-0.100431	-0.613043	-0.102405	-0.0856912	2.14665	0.00843942
Glyma01g05170	Gm01:4850795-4854700	UDP-galactose transporter 3	4.30782	0.60094	0.0275585	0.58837	-0.398629	0.729931	0.169405	0.863306	-2.40752	-0.173489
Glyma01g05820	Gm01:5576197-5588666	Protein of unknown function (DUF1666)	2.63247	0.410574	0.740064	0.665491	-0.676872	0.677118	0.576129	0.321262	-2.30735	-0.406462
Glyma01g06630	Gm01:6987088-6990503	Protein of unknown function (DUF155)	2.45783	0.530534	1.02214	-0.855434	0.0504662	-0.00832753	-0.146035	-2.13665	0.486842	1.05631
-	Gm01:7072252-7074773	.	4.63889	0.573299	0.28188	0.322558	-0.569565	-0.4351	0.219102	1.14622	-2.25729	0.718985
Glyma01g07020	Gm01:7562028-7571075	QUASIMODO2 LIKE 1	1.74171	-1.07635	0.177701	-1.00607	2.25065	-0.133564	0.340456	-0.399165	0.38551	-0.539073
Glyma01g07175	Gm01:7777226-7781079	Pentatricopeptide repeat (PPR) superfamily protein	1.28307	0.276758	-0.175845	-0.711203	-0.799746	0.0616013	-1.35213	0.369304	2.18082	0.150505
Glyma01g07310	Gm01:7961184-7963298	-	1.40895	0.627692	-0.341384	-0.681674	-2.11511	0.875681	-0.348224	0.733088	1.03996	0.209957
Glyma01g08130	Gm01:9331637-9344994	K-box region and MADS-box transcription factor family protein	2.91183	0.0710666	0.90764	0.271411	0.0876375	0.921561	-0.632827	0.218854	-2.35262	0.507283
Glyma01g08621	Gm01:10051789-10059800	Prolyl oligopeptidase family protein	0.16052	0.64358	-0.660265	-0.483674	-0.378142	-0.825545	2.23065	0.640346	-0.694305	-0.472759
Glyma01g09520	Gm01:11695475-11701510	TCP-1/cpn60 chaperonin family protein	1.8848	-1.2672	-0.528995	-0.560885	-0.826307	-0.232701	0.40455	0.342065	2.11553	0.553805
Glyma01g09900	Gm01:12528614-12537559	transferases;folic acid binding	36.7963	0.344927	-0.900701	0.750665	-0.126203	-0.136108	0.920927	1.04586	0.217897	-2.11717
Glyma01g10371,Glyma01g10390	Gm01:13433576-13445237	-:GATA transcription factor 12	7.15054	0.181367	-0.584043	-0.677224	-0.746817	-1.18901	0.207166	-0.187424	2.05917	0.936827
Glyma01g10850	Gm01:14070871-14087892	Histone H3 K4-specific methyltransferase SET7/9 family protein	1.74727	-0.77922	-0.622021	-0.527775	2.18048	0.223547	0.897872	-0.652487	-0.824702	0.104044
Glyma01g16370	Gm01:20243541-20255339	5\'-3\' exonuclease family protein	8.27238	-0.399631	-0.0393512	-0.49334	-1.02343	-0.985416	0.783343	-0.511218	2.08953	0.579483
Glyma01g20383	Gm01:24850234-24853077	Integrase-type DNA-binding superfamily protein	2.04423	0.00056292	0.856423	-0.0751748	-0.218102	0.584375	-0.357962	1.45506	-2.14876	-0.0964704
Glyma01g20811,Glyma01g20820	Gm01:25640214-25651295	Protein kinase superfamily protein:-	2.54296	-1.13224	0.250597	-1.00218	-0.325626	-0.0760501	-0.267614	-0.460914	2.104	0.910047
Glyma01g20860	Gm01:25711548-25714121	Regulator of Vps4 activity in the MVB pathway protein	1.83121	-0.389874	2.36362	-0.232751	-0.257609	0.186059	-0.742164	0.149595	-1.22878	0.151917
Glyma01g22600	Gm01:28536103-28539838	Family of unknown function (DUF572)	9.74449	-0.033611	0.0733278	0.0666732	1.00581	-2.48335	0.0138704	0.267267	0.276318	0.813875
Glyma01g24880	Gm01:32798562-32800071	-	1.05268	-0.590688	-0.431031	-0.949173	0.426669	-0.543943	-0.494565	-0.488227	2.20182	0.869175
Glyma01g25960	Gm01:34329634-34332496	-	6.29591	0.778968	0.675509	0.53208	0.400178	-0.92652	1.05303	-2.10113	-0.321582	-0.0905053
Glyma01g26220	Gm01:34484074-34486309	glutathione S-transferase TAU 8	8.43914	0.754461	-0.546442	0.522103	0.898014	0.918954	-0.0845437	-2.26503	-0.259482	0.0619933
Glyma01g26340	Gm01:34729733-34732217	-	3.77023	0.605373	2.40826	-0.161363	-0.489693	-0.508324	-0.622441	-0.906649	-0.316293	-0.00885932
Glyma01g27120	Gm01:36147154-36151735	plant uncoupling mitochondrial protein 1	3.07129	-0.030192	0.478055	0.373745	-2.22471	0.472066	1.21704	-0.274164	0.665679	-0.677666
Glyma01g27810	Gm01:37231576-37233997	HXXXD-type acyl-transferase family protein	11.5673	1.16621	0.668782	-0.753898	-0.363605	0.500354	-0.219964	-2.08722	0.195683	0.893643
-	Gm01:37927974-37931799	.	2.02837	-2.17484	-0.166693	-0.396389	0.193175	0.334256	0.282833	-0.3582	0.902737	1.38306
Glyma01g28550	Gm01:38419285-38441624	Clathrin light chain protein	5.28532	-2.57662	0.00363676	0.0209123	0.420142	0.220069	0.0774943	0.58035	0.68434	0.569651
Glyma01g29346	Gm01:39421332-39429591	Leucine-rich repeat transmembrane protein kinase	3.41389	-0.865091	0.457279	-0.0322113	-0.335279	-1.19306	2.1714	0.133476	0.430089	-0.766749
Glyma01g29362	Gm01:39443729-39458833	Leucine-rich repeat transmembrane protein kinase	3.24905	-2.2571	0.551105	-0.306479	-0.588533	0.190441	0.323652	0.507655	1.2974	0.281979
Glyma01g29470	Gm01:39787035-39797571	AMP deaminase, putative / myoadenylate deaminase, putative	3.44743	-2.0395	0.00760003	-0.138517	-0.0779827	1.61839	-0.61413	0.783371	0.00793149	0.452812
Glyma01g29630	Gm01:39945735-39949387	fatty acid desaturase 8	2.4256	0.371738	0.429824	0.839578	-0.27348	1.03774	-0.569078	0.0550938	-2.30674	0.415383
Glyma01g30670	Gm01:41495108-41496829	PEBP (phosphatidylethanolamine-binding protein) family protein	81.1648	0.729834	-0.106305	-0.484514	0.155278	-0.412125	0.0579213	-2.14311	1.14834	1.05469
Glyma01g31370	Gm01:42261741-42265856	TRICHOME BIREFRINGENCE-LIKE 35	2.49902	-0.668049	-0.473889	-0.3327	0.344949	-0.0419471	2.53507	-0.52955	-0.270518	-0.563502
Glyma01g32130	Gm01:43553617-43555903	-	1.91965	0.0440534	0.606666	0.381307	0.355327	0.39838	0.161023	-0.521209	-2.42827	1.00278
Glyma01g32400	Gm01:43922908-43926832	SOS3-interacting protein 1	2.53538	0.103015	0.863267	0.152681	-0.380626	-0.0870306	-0.404697	1.44841	-2.14561	0.450661
Glyma01g32440	Gm01:43989758-43991730	ovate family protein 2	0.4188	-0.603637	-0.627295	0.943024	-0.0851371	-0.620651	-0.410954	2.09974	-1.10285	0.407784
Glyma01g32750	Gm01:44319318-44320867	lipid transfer protein 1	80.7259	0.526087	0.033469	0.545283	0.0717511	0.652006	0.119962	0.878763	-2.4651	-0.3622
Glyma01g33220	Gm01:44980052-44984577	plant VAP homolog 12	11.3311	0.109217	-2.33692	0.525901	-0.233066	0.0273582	0.621433	1.08271	0.656631	-0.453485
Glyma01g33290	Gm01:45230344-45235073	Protein kinase superfamily protein	0.59201	-0.975223	-0.314736	-0.436948	0.216628	-0.241757	-0.872002	-0.228356	2.36771	0.484774
Glyma01g33340	Gm01:45339891-45344677	-	0.59798	1.44812	-0.59284	0.0155168	-0.0783882	0.0893336	-2.10315	0.123822	1.04691	0.0506077
Glyma01g33620	Gm01:45803536-45806513	Protein of unknown function (DUF565)	0.77494	0.247214	-0.186267	-0.10995	0.726876	1.15223	-0.639476	0.051185	0.936893	-2.17871
Glyma01g33724	Gm01:45932771-45933893	Ribosomal protein L19e family protein	0.66937	2.42223	0.0579374	0.367193	0.14073	-0.38591	-0.528827	-0.806003	-0.849898	-0.417414
Glyma01g34650	Gm01:47081810-47085604	growth-regulating factor 9	5.66767	0.559146	-0.762576	1.19493	-0.47796	0.17357	0.57851	0.983676	-0.2337	-2.01556
Glyma01g35056	Gm01:47635498-47638241	pentatricopeptide (PPR) repeat-containing protein	1.18686	-2.2352	0.403279	0.147876	-0.374507	0.864128	0.54207	-0.55477	1.15229	0.0547936
Glyma01g35145	Gm01:47696213-47700220	growth-regulating factor 2	8.02426	-0.55924	1.04374	0.0920686	1.08519	-0.395501	-0.312234	-2.10277	0.769882	0.378785
Glyma01g35170	Gm01:47707392-47708756	Protein of unknown function (DUF3464)	2.5223	-0.577091	-0.508736	-0.507547	-0.118818	-0.492882	-0.613511	-0.618841	2.05487	1.38263
Glyma01g35291	Gm01:47825541-47831516	tetratricopeptide repeat (TPR)-containing protein	1.26552	-0.175285	0.662471	1.37054	0.199601	0.207421	-0.160394	0.5637	-2.24685	-0.421117
Glyma01g35400	Gm01:47904409-47909019	SH3 domain-containing protein	3.19697	-0.0838668	-0.892226	-0.191703	-0.553776	-0.497297	-0.0294536	-0.785253	2.34962	0.684081
Glyma01g36280	Gm01:48755468-48766262	MUTL protein homolog 3	4.95104	-0.42561	-0.263266	0.670337	-0.907359	-0.154893	0.165041	-1.14673	2.25267	-0.190176
Glyma01g36420	Gm01:48925196-48933027	Polynucleotide adenylyltransferase family protein	1.72674	-1.03764	0.227978	-0.739597	-0.182591	0.362914	-0.600354	-0.912876	2.07824	0.804001
Glyma01g36440	Gm01:48945635-48947617	phosphoserine aminotransferase	11.1367	0.227091	0.292925	1.11522	0.256785	1.09362	-0.745275	0.451059	-2.04432	-0.647173
Glyma01g36620	Gm01:49074667-49077300	Rhodanese/Cell cycle control phosphatase superfamily protein	7.00167	0.0990834	-0.500628	-0.951478	-0.601116	-0.231261	-0.268416	-0.812956	2.0521	1.21465
Glyma01g36740	Gm01:49175886-49179312	2-oxoglutarate (2OG) and Fe(II)-dependent oxygenase superfamily protein	15.3386	-0.497969	0.207298	0.291475	1.07284	1.29981	-0.784424	0.34133	0.0809748	-2.01127
Glyma01g36770	Gm01:49207142-49211246	Eukaryotic aspartyl protease family protein	0.55045	-0.966626	-0.234106	-0.203538	-0.844271	-0.673158	-0.674195	0.852571	2.02708	0.716249
Glyma01g37250	Gm01:49624839-49626433	Ribosomal protein L2 family	106.16	2.25576	-0.654987	0.123818	-0.553745	0.496668	-0.866546	-0.930143	-0.315829	0.44506
Glyma01g37320	Gm01:49680382-49682445	vacuolar H+-pumping ATPase 16 kDa proteolipid subunit 4	27.3721	2.08743	-0.794033	1.07085	-0.254865	-0.0625516	0.0437897	-0.676854	-0.296358	-1.11744
Glyma01g37370	Gm01:49725132-49728656	B-box type zinc finger family protein	3.03319	0.323869	0.0932882	0.670025	0.16081	-0.728103	0.135654	0.587928	-2.31649	1.07298
Glyma01g37393	Gm01:49755262-49762118	DNA binding;zinc ion binding;nucleic acid binding;nucleic acid binding	4.22943	-2.19359	0.474665	-0.846012	0.48444	-0.0453803	0.400082	-0.168639	0.829655	1.06469
Glyma01g37406	Gm01:49766181-49770448	DNA binding;zinc ion binding;nucleic acid binding;nucleic acid binding	4.93646	-0.638861	0.658551	-1.13149	0.00317875	-0.216804	-0.433979	-0.974286	2.05847	0.675281
Glyma01g37500	Gm01:49850120-49854265	Methylthiotransferase	2.0831	-0.333717	0.560078	-0.458261	-0.317393	-0.0674985	-1.20522	-0.424139	2.36899	-0.122825
Glyma01g37870	Gm01:50146983-50150059	4-phosphopantetheine adenylyltransferase	2.98659	0.625304	-0.147937	0.024127	-1.11055	-0.633097	0.431456	-0.174233	2.11275	-1.12791
Glyma01g37910	Gm01:50155332-50163097	Regulator of chromosome condensation (RCC1) family protein	32.6732	-0.0580015	0.144138	-0.952474	0.968649	-0.382555	0.811803	-2.03794	0.616957	0.889468
Glyma01g37940	Gm01:50177417-50180805	tubby like protein 2	7.69096	0.574527	-0.0912476	-0.0914696	1.21843	-0.480263	0.469794	0.581942	-2.31534	0.133598
Glyma01g38070,Glyma01g38080	Gm01:50257294-50261107	Protein of unknown function (DUF1195):-	44.9845	-0.22102	-0.54074	-0.39925	0.239233	-0.21212	-0.502889	-1.41298	2.02351	1.02621
Glyma01g38150	Gm01:50297901-50304459	chromatin remodeling 1	0.35989	-0.310288	2.31279	-0.458151	-0.447258	0.201292	-0.125048	0.542727	-0.457033	-1.25905
Glyma01g38165	Gm01:50306261-50309677	-	3.48321	-0.071881	-0.0265788	0.217049	-0.0074358	-0.527562	-0.988667	-0.789605	2.45001	-0.255203
Glyma01g38200	Gm01:50344732-50351525	succinate dehydrogenase 1-1	18.8409	0.192168	0.313857	1.39065	0.759636	-0.133141	0.344462	-0.333529	-2.24047	-0.293722
Glyma01g38360	Gm01:50481849-50484062	GRAS family transcription factor	2.07705	-0.363964	0.383664	0.45851	0.722857	0.668716	-0.156693	0.393761	-2.49243	0.385496
Glyma01g38400	Gm01:50522426-50525037	Quinone reductase family protein	3.96288	0.558926	0.126074	1.26502	0.60705	0.66634	-0.279311	-0.0299516	-2.14039	-0.773774
Glyma01g38410	Gm01:50528621-50536566	aminopeptidase P1	139.551	0.538286	-0.219992	0.681428	0.751332	0.055693	0.327893	-0.157911	-2.49563	0.518926
Glyma01g38860	Gm01:50858802-50861902	Zinc-finger domain of monoamine-oxidase A repressor R1	0.4415	0.732532	-0.303246	-0.0208365	-0.357408	-0.293878	2.35846	-0.471495	-0.924041	-0.720011
Glyma01g38880	Gm01:50879358-50885115	cytochrome P450, family 82, subfamily C, polypeptide 4	1.3165	2.04165	-0.707145	1.29807	0.0263544	-0.692005	-0.252482	-0.649782	-0.771429	-0.293222
Glyma01g39000	Gm01:50968054-50971842	Disease resistance protein (CC-NBS-LRR class) family	3.02347	-1.17711	0.146333	-1.22793	0.0519582	-0.0897111	0.659125	-0.421681	-0.0525654	2.11173
Glyma01g39010	Gm01:50973225-50978011	Disease resistance protein (CC-NBS-LRR class) family	3.11014	-1.28891	-1.00386	0.0808494	0.635051	-0.625907	-0.30236	0.263171	2.0842	0.157566
Glyma01g39030	Gm01:50993362-50998484	SWIB complex BAF60b domain-containing protein	10.1413	-0.62543	0.682643	-0.70114	-1.16884	-0.299661	2.21957	-0.430918	0.0380823	0.285686
Glyma01g39050	Gm01:51020378-51027081	-	4.36565	-0.765772	-0.327155	-0.947732	0.0240015	0.100247	0.489669	-1.04682	2.23748	0.236226
Glyma01g39430	Gm01:51363128-51376632	DNA-directed DNA polymerases	2.61087	-1.16168	-0.266379	-0.231667	2.05631	0.0423258	-1.30847	-0.177855	0.482315	0.565069
Glyma01g39570	Gm01:51516172-51517312	UDP-glucosyl transferase 73B3	2.2896	0.116306	-0.565959	0.805889	0.159494	2.10741	-0.152754	-0.999417	-0.263202	-1.20775
Glyma01g39590	Gm01:51527348-51528891	Protein of unknown function (DUF579)	13.639	0.725498	0.140906	0.448218	0.0666637	0.491269	-0.141282	0.93392	-2.4647	-0.200511
Glyma01g39610	Gm01:51545785-51549819	Nucleotide-diphospho-sugar transferases superfamily protein	1.93591	0.852601	0.348339	-0.788495	0.758921	0.744715	-2.16636	-0.411521	-0.0677335	0.72965
Glyma01g39650	Gm01:51565663-51573461	PTEN 2	2.63683	-2.23068	0.969924	-0.445587	0.589474	-0.0603096	0.524972	-0.495463	0.994535	0.153274
Glyma01g39770	Gm01:51633199-51634269	-	13.1094	-0.294565	0.910119	0.152571	0.858971	0.752669	-0.242516	-2.34691	0.395082	-0.185446
Glyma01g39790	Gm01:51653322-51656914	natural resistance-associated macrophage protein 3	7.09393	2.11757	0.0377677	-0.504439	0.364211	0.145744	0.0715101	-1.45687	0.194547	-0.969885
Glyma01g40161	Gm01:51948401-51952638	Phototropic-responsive NPH3 family protein	0.71631	-0.597854	0.577936	-1.30831	2.00158	-0.118443	0.362719	0.48568	-0.366691	-1.03664
Glyma01g40170	Gm01:51956944-51962074	plant U-box 49	3.30496	-2.3375	0.390296	-0.408789	0.169191	0.687227	-0.297028	0.291752	1.20525	0.299584
Glyma01g40180	Gm01:51965657-51969274	GRAS family transcription factor	1.7565	2.31989	-0.234858	0.243013	-0.800486	-1.06435	-0.323815	0.410507	-0.665894	0.116075
Glyma01g40210	Gm01:51983084-51986290	ADP-ribosylation factor-like A1C	1.39873	-0.333733	0.0707764	-0.399015	0.406806	0.997674	0.549233	1.12936	-2.22436	-0.196671
Glyma01g40450	Gm01:52199562-52201497	Homeobox-leucine zipper protein family	8.93915	0.522129	0.252745	0.194553	0.12353	0.657513	0.222766	0.644915	-2.59071	-0.0274142
Glyma01g40700	Gm01:52410582-52416783	Clathrin adaptor complexes medium subunit family protein	1.03446	-2.09613	0.748222	-0.0263847	0.304715	-0.293604	1.0108	-0.200454	1.18516	-0.632565
Glyma01g40790	Gm01:52445887-52451309	-	1.127	-0.496817	-0.496817	1.40354	2.07419	-0.496817	-0.496817	-0.496817	-0.496817	-0.496817
Glyma01g40930	Gm01:52587535-52590299	Vacuolar protein sorting 55 (VPS55) family protein	6.73634	0.15983	-1.16458	-0.69569	2.00344	-1.1254	0.314022	0.83739	-0.160776	-0.168054
Glyma01g41190	Gm01:52777707-52780878	chloroplast beta-amylase	0.28947	-0.0784555	0.384272	-0.940875	-0.196702	0.641553	0.196367	2.0288	-1.3954	-0.639464
Glyma01g41310	Gm01:52851264-52855106	glutamate dehydrogenase 2	12.1341	0.490698	0.393271	0.0636443	-0.499453	0.557454	0.424995	1.27351	-0.462806	-2.24135
Glyma01g41460	Gm01:52953051-52966678	VEFS-Box of polycomb protein	4.35751	-0.00306685	0.168811	-0.946843	0.558786	-1.59526	0.101712	-0.122208	2.03781	-0.199819
Glyma01g41620	Gm01:53074902-53077150	Ribosomal protein L23/L15e family protein	88.0758	2.14066	-0.203652	0.604005	-0.062866	-0.466971	-1.33574	0.0013092	-0.96129	0.284569
Glyma01g41630	Gm01:53078415-53085057	phosphatidylserine decarboxylase 1	5.8229	-1.15468	0.583989	-0.57894	0.500122	-0.69709	0.4437	-0.514174	2.08501	-0.667763
Glyma01g41721	Gm01:53139861-53152561	G2484-1 protein	11.1669	-2.09519	1.43003	-0.0724811	-0.757005	0.391799	0.520017	0.681816	-0.265252	0.166425
Glyma01g41810	Gm01:53217866-53219017	Ribosomal protein S30 family protein	106.676	2.01635	-1.02424	0.628593	-0.217382	-0.443212	-0.180287	-1.3318	-0.103387	0.655407
Glyma01g41901	Gm01:53265079-53268627	plant VAP homolog 12	4.28789	0.683189	-0.448071	1.2154	-0.354456	0.102254	0.549836	0.287648	0.259175	-2.29498
Glyma01g41960	Gm01:53341813-53343059	-	0.21944	2.28009	-0.426196	-0.674796	-0.619149	-0.589411	0.353557	0.805445	-0.459948	-0.669436
Glyma01g42130	Gm01:53457626-53459326	Protein of unknown function (DUF1442)	0.42156	-0.338975	2.35038	-0.507812	-0.407086	0.600506	-1.0155	-0.663109	0.220444	-0.238898
Glyma01g42170	Gm01:53487218-53489415	-	1.58341	-0.299302	1.37631	-0.0501183	0.889517	-0.323665	0.556205	-0.485478	-2.09449	0.430948
Glyma01g42211	Gm01:53514548-53520383	Double Clp-N motif protein	1.61262	-0.375381	0.725677	0.744254	0.384862	0.837786	-0.906234	0.920288	-2.04397	-0.2873
Glyma01g42680	Gm01:53888947-53892609	Transcription initiation factor TFIIE, beta subunit	6.31724	-0.807341	0.445292	-0.718708	-0.511754	-0.410807	-0.603654	-0.604955	2.00233	1.20955
Glyma01g42740	Gm01:53934119-53938365	Arabidopsis thaliana protein of unknown function (DUF821)	3.69776	-0.191806	0.411521	-0.0291416	0.273273	-0.379182	0.49199	-2.33959	1.27185	0.491139
Glyma01g42790	Gm01:53961619-53966683	heavy metal atpase 5	20.4474	0.41717	0.534025	0.20627	0.419424	0.523459	0.279951	0.0815815	-2.63323	0.17137
Glyma01g42800	Gm01:53971710-53979559	heavy metal atpase 5	0.0817	0.811158	-0.177489	-0.330732	-0.691229	2.04034	0.771595	-0.828773	-0.852559	-0.742489
Glyma01g42820	Gm01:53981418-53986623	C2 calcium/lipid-binding plant phosphoribosyltransferase family protein	0.28347	0.7416	-0.57354	0.0289726	-0.243791	-0.264392	0.275852	2.15448	-1.1775	-0.941548
Glyma01g42910	Gm01:54034011-54036159	-	3.22346	0.472491	-1.16242	0.0025935	0.013988	-0.823199	-0.414068	-0.881999	2.06673	0.72589
Glyma01g43040	Gm01:54147550-54152546	POX (plant homeobox) family protein	2.85916	-0.392174	1.42077	-0.210196	0.485794	-0.591387	0.409079	0.522362	-2.12706	0.48282
Glyma01g43290	Gm01:54337767-54341652	-	4.08887	0.729837	0.0161896	-2.27912	0.40667	0.432582	0.618093	-0.525071	1.03592	-0.435083
Glyma01g43300	Gm01:54342158-54343396	Lactoylglutathione lyase / glyoxalase I family protein	1.45091	0.258339	0.308089	-0.784728	0.525384	0.0667278	-2.10849	0.146778	1.57308	0.0147616
Glyma01g43410	Gm01:54430174-54433417	Transducin/WD40 repeat-like superfamily protein	1.31878	1.07268	0.279885	0.957591	-1.19392	0.412219	0.4027	-0.00418772	0.0948878	-2.02175
Glyma01g43610	Gm01:54568958-54576826	cytochrome P450, family 97, subfamily B, polypeptide 3	0.53373	-0.0497348	2.16707	0.7656	-1.1091	-0.751152	-0.113189	0.342403	-0.685943	-0.565935
Glyma01g43733	Gm01:54674474-54681159	-	1.07055	-0.237147	-0.193946	0.568398	0.425876	0.892525	0.567432	0.424181	-2.47036	0.0230259
Glyma01g43860	Gm01:54732548-54737378	RING/U-box superfamily protein	8.76297	-0.0322804	-0.169791	0.108496	1.14875	-0.810432	-0.899189	-0.822071	2.04354	-0.567055
Glyma01g43880	Gm01:54742695-54744656	Chalcone and stilbene synthase family protein	62.985	0.78725	-0.0727458	-0.164737	0.647856	-0.0306137	0.131796	-2.47592	0.380237	0.796872
Glyma01g44000	Gm01:54828176-54830890	rubredoxin family protein	11.2462	1.12242	-0.151288	-0.415853	1.1114	-0.823392	0.497119	-2.03529	0.336721	0.358113
Glyma01g44120	Gm01:54893029-54896612	cytochrome c-2	3.27413	-0.132285	2.3076	-0.54582	-1.04926	0.813444	-0.493485	-0.134818	-0.528199	-0.237137
Glyma01g44510	Gm01:55172111-55173847	Alba DNA/RNA-binding protein	1.90001	0.522456	0.480495	0.406115	0.372231	0.429543	0.477622	0.528451	-2.42284	-0.79413
Glyma01g44900	Gm01:55367465-55375638	Survival protein SurE-like phosphatase/nucleotidase	4.52001	-0.709308	0.157798	0.533893	-2.25198	1.34237	0.336971	-0.0360607	0.348779	0.277631
Glyma01g45191	Gm01:55553635-55557019	-	5.3142	0.481552	0.177268	-0.101804	0.38705	-0.78042	0.685449	-2.30549	0.97488	0.481606
Glyma01g45220	Gm01:55572816-55619807	target of rapamycin	4.91915	-2.1638	1.53123	-0.0560459	0.668588	0.220572	-0.396582	-0.135626	0.514995	-0.18335
Glyma01g45250	Gm01:55633919-55634837	-	9.96768	2.22265	-1.24186	0.376805	0.210285	-0.354667	0.418982	-0.726372	-0.667561	-0.23832
Glyma01g45320	Gm01:55661085-55662314	-	6.7818	0.306909	-0.166448	0.628825	0.616096	0.256806	-0.342055	1.43755	-2.11251	-0.62522
Glyma01g45440	Gm01:55716764-55718539	-	18.1058	-0.0119249	0.588032	0.110485	-0.0191928	1.03351	-0.610483	1.16507	-2.20004	-0.0554473
Glyma01g45481	Gm01:55727595-55728565	-	4.38664	0.251053	-0.4511	0.577506	0.0451434	0.573997	0.272741	-2.47783	0.853399	0.355152
Glyma01g00210	Gm01:27642-27977	magnesium ion binding;thiamin pyrophosphate binding;hydro-lyases;catalytics;2-succinyl-5-enolpyruvyl-6-hydroxy-3-cyclohexene-1-carboxylic-acid synthases	6.47236	-2.0948	0.415591	-0.321032	0.131374	0.693053	0.789129	-1.07213	0.763207	0.695555
Glyma01g00291	Gm01:69968-71359	magnesium ion binding;thiamin pyrophosphate binding;hydro-lyases;catalytics;2-succinyl-5-enolpyruvyl-6-hydroxy-3-cyclohexene-1-carboxylic-acid synthases	1.36731	-2.16844	1.49258	-0.65444	0.119152	6.62e-05	-0.0273486	0.210979	0.678855	0.348515
Glyma01g00870	Gm01:523808-529106	phosphofructokinase 3	4.10567	-0.326696	0.416315	0.743843	0.262231	0.173322	-0.128586	0.856694	-2.4688	0.47162
Glyma01g00940	Gm01:588160-598604	Arginyl-tRNA synthetase, class Ic	4.70777	-2.17119	0.503064	0.0411545	-0.106835	-0.337242	1.21635	-0.0288768	1.16126	-0.277756
Glyma01g01000	Gm01:652294-658333	Peptidase M28 family protein	2.45017	0.349203	0.533269	0.111673	0.264438	0.520634	0.00589691	0.732082	-2.58828	0.0710668
Glyma01g01180	Gm01:826828-831862	NADP-malic enzyme 4	12.0777	0.231474	0.602745	0.010012	0.49937	0.573369	-0.447654	0.257385	-2.48315	0.756456
Glyma01g01431	Gm01:1035987-1043507	protein dimerizations	2.53051	-1.25061	0.137232	-0.477762	-0.6528	-0.211364	0.39303	-0.692491	2.18039	0.574391
Glyma01g01590	Gm01:1196425-1201153	Protein of unknown function (DUF59)	4.66693	-0.158468	0.326164	-0.481267	0.981076	-0.561744	-0.420796	-1.06834	2.1206	-0.737194
Glyma01g01780	Gm01:1342969-1347966	cellulose synthase-like D3	2.39356	-0.923923	2.17595	0.329723	0.637574	-0.0348349	-1.00171	-0.00802236	-0.904913	-0.269849
Glyma01g02020,Glyma01g02031	Gm01:1547972-1555699	-:Pentatricopeptide repeat (PPR-like) superfamily protein	0.75447	-0.976334	-0.318419	-0.779976	-0.452425	-0.319226	0.894353	-0.415176	0.121291	2.24577
Glyma01g02150	Gm01:1653306-1656923	RNA-binding (RRM/RBD/RNP motifs) family protein	2.98921	0.232015	0.003655	-0.282964	-0.347286	0.666556	-1.17441	-1.1469	2.1442	-0.0947935
Glyma01g02290	Gm01:1803011-1804370	PYR1-like 1	1.18341	1.06292	0.171274	0.441586	0.584001	-0.804842	-0.184127	1.11892	-2.06544	-0.324225
Glyma01g02300	Gm01:1817115-1820935	Mitochondrial substrate carrier family protein	5.4539	0.685177	0.0908898	0.663738	0.250789	0.59879	0.111144	0.328098	-2.55124	-0.177377
Glyma01g02321	Gm01:1825753-1835393	UDP-Glycosyltransferase superfamily protein	14.6854	-0.635862	-0.200368	-2.10845	0.564797	-0.00941492	0.738205	-0.287148	0.591507	1.3467
Glyma01g02350	Gm01:1886187-1890464	indole-3-acetic acid inducible 9	5.72004	0.0596044	0.306429	-0.435489	0.374624	0.790213	-0.140115	1.08458	-2.37486	0.335008
Glyma01g02420	Gm01:1977639-1982632	-	2.91231	-0.932959	-0.191968	-0.857452	-0.614837	0.419241	0.12261	-0.84402	2.11039	0.789027
Glyma01g02760	Gm01:2239126-2244480	AINTEGUMENTA-like 6	7.54073	-0.179526	-0.694512	-0.864036	-0.285499	-0.432474	-0.226918	-0.586771	2.23862	1.03106
Glyma01g02790	Gm01:2280412-2286189	Xanthine/uracil permease family protein	3.72536	-0.931303	-0.085199	-0.61404	-0.642075	0.437085	0.64841	-1.23041	2.01143	0.406054
Glyma01g02810	Gm01:2296971-2301386	Kinase interacting (KIP1-like) family protein	0.27567	2.10132	-0.100321	-0.700729	-0.32035	-0.0178152	0.782305	-1.44251	0.197014	-0.498781
Glyma01g02941	Gm01:2426753-2435682	ubiquitin-specific protease 17	4.05396	-1.79137	-0.360792	-0.300055	-0.00702748	-0.391151	0.184841	0.110568	2.02159	0.533382
Glyma01g03060	Gm01:2551019-2553294	homeobox protein 22	5.16953	2.14176	-1.1748	-0.169834	-0.0659701	-0.822395	-0.76034	-0.266311	0.401991	0.715926
Glyma01g03120	Gm01:2683531-2686001	2-oxoglutarate (2OG) and Fe(II)-dependent oxygenase superfamily protein	2.32103	-0.0194179	0.137977	-0.832967	-0.820441	2.24858	0.026632	0.606941	-0.299004	-1.04834
Glyma01g03190	Gm01:2731349-2739464	MATE efflux family protein	0.34419	-0.734147	-0.36642	0.579559	0.0656448	-0.511239	0.344603	2.2644	-0.566248	-1.07624
Glyma01g03360	Gm01:2857640-2860816	alpha/beta-Hydrolases superfamily protein	0.76618	-0.37991	1.08583	0.877848	0.13702	0.943462	0.0762216	-0.185985	-2.19758	-0.356879
Glyma01g03380	Gm01:2872827-2875983	-	8.45779	-0.218634	0.889994	-0.815109	-0.419402	0.505187	0.534383	0.780387	0.851563	-2.10829
Glyma01g03550	Gm01:3067764-3073752	-	6.32189	-0.585565	0.463453	-0.405543	2.1248	-0.322661	-0.164275	0.232103	0.244686	-1.58689
Glyma01g03710	Gm01:3167711-3172458	associated molecule with the SH3 domain of STAM 2	5.99595	-0.599212	-0.182503	-0.652004	-0.215645	-0.628651	-0.204292	-0.686711	2.3611	0.8079
Glyma01g03956,Glyma01g03964	Gm01:3431068-3436594	Disease resistance protein (TIR-NBS-LRR class) family:disease resistance protein (TIR-NBS-LRR class), putative	0.56394	2.2275	-0.583583	-0.556002	-0.613876	-0.609539	0.314003	0.939001	-0.691788	-0.425766
Glyma01g04070	Gm01:3541049-3543307	MLP-like protein 423	1.4931	0.0393453	-0.0631934	-0.498562	0.320963	-2.09836	1.71087	-0.128917	0.497441	0.220487
Glyma01g04320	Gm01:3843990-3851452	Sterile alpha motif (SAM) domain-containing protein	6.87967	-0.929185	0.191054	-0.795627	0.483182	-0.430064	-0.0968579	-0.807354	2.32019	0.0646956
Glyma01g04400	Gm01:3936729-3941417	-	10.5716	-2.00145	0.56505	-0.391795	0.885744	1.3716	-0.501338	-0.60785	0.297799	0.382237
Glyma01g04440	Gm01:3984541-3989981	-	10.1498	-0.525431	-0.0622053	-0.650563	-0.115483	-0.444605	-0.449047	-1.0406	2.08889	1.1991
Glyma01g04460	Gm01:3993484-3995564	glucosyl transferase family 8	2.02678	-0.252877	2.31711	0.543355	0.135385	-0.29601	-0.971858	-0.00787303	-1.00273	-0.464554
Glyma01g04670	Gm01:4302121-4303918	Putative membrane lipoprotein	1.3669	1.03625	0.351716	1.15981	0.617812	0.23479	-2.02193	-0.316506	-0.164566	-0.897254
Glyma01g04870	Gm01:4462980-4471168	Regulator of chromosome condensation (RCC1) family protein	0.66842	0.280579	-0.384718	0.632206	-2.1348	-0.117998	-0.149483	-0.304883	0.694287	1.48492
Glyma01g04890	Gm01:4508033-4510800	homeobox 1	11.7411	-1.04601	-0.00738331	-0.651455	-0.230502	0.0770421	-0.11546	-1.07008	2.08383	0.959998
Glyma01g05190	Gm01:4855329-4863296	myb domain protein 88	0.06437	-0.407982	-0.616411	-0.0371776	0.0868212	-0.420339	-0.420476	2.59924	-0.273962	-0.509975
Glyma01g05240	Gm01:4928138-4929616	-	0.74245	2.05406	-0.609087	0.728579	-1.13145	-0.0776781	-0.40634	0.234236	-1.12378	0.33161
Glyma01g05430	Gm01:5252557-5258022	Mog1/PsbP/DUF1795-like photosystem II reaction center PsbP family protein	5.08913	0.0326651	0.190515	-0.140008	-0.246737	-0.18708	-1.13713	-1.29914	2.09446	0.69252
Glyma01g05490	Gm01:5312279-5317389	Haloacid dehalogenase-like hydrolase (HAD) superfamily protein	15.6269	2.16842	-0.20025	0.650461	-1.01057	-0.44563	0.0921646	-0.537918	0.36979	-1.08644
Glyma01g05740	Gm01:5471207-5473302	Ribosomal protein L34e superfamily protein	174.756	2.04537	-0.128331	0.759568	-1.09652	0.700871	-0.433838	-0.93128	-0.292567	-0.623197
Glyma01g05760	Gm01:5490127-5498444	-	0.41158	-0.437935	-0.909291	0.800961	0.0504059	-0.784721	-1.14427	-0.0182256	2.06638	0.376731
Glyma01g05871	Gm01:5655285-5657085	-	0.77252	-0.125193	0.15765	0.275637	-0.884649	0.601874	-2.0765	-0.142543	1.08602	1.10772
Glyma01g05920	Gm01:5704147-5706648	Homeodomain-like superfamily protein	3.57518	0.525969	1.07694	0.196921	-0.17935	0.738819	-0.306964	0.873636	-2.09886	-0.827084
Glyma01g06010	Gm01:5849676-5850474	Mitochondrial transcription termination factor family protein	2.89367	-0.941746	-0.237332	0.257476	0.652308	1.37475	-2.03082	0.208704	0.712229	0.00432439
Glyma01g06110	Gm01:6012889-6016924	PsbQ-like 2	2.81979	-0.332594	-0.504429	-0.371067	-0.716733	-1.14562	0.472202	-0.482091	2.0257	1.05462
Glyma01g06290	Gm01:6415709-6426123	VH1-interacting kinase	2.19068	0.301009	0.296781	-0.123964	-2.36771	0.4762	-0.671604	0.65084	0.897827	0.540745
Glyma01g06640	Gm01:6992005-6995011	Protein of unknown function, DUF538	19.0279	0.694462	0.684942	-0.574352	0.496257	-0.98888	1.09384	0.478574	-2.01309	0.128404
Glyma01g06690	Gm01:7089055-7091542	Tetratricopeptide repeat (TPR)-like superfamily protein	0.55029	-0.219956	-0.341317	0.317669	-0.376322	0.78274	-1.06891	-1.12257	2.13671	-0.107926
Glyma01g06774	Gm01:7193728-7195967	HCO3- transporter family	1.37055	-0.439545	-0.439545	-0.386312	-0.439545	-0.281274	-0.373873	0.187344	2.61227	-0.439545
Glyma01g07120	Gm01:7694027-7700472	ureide permease 2	2.84348	0.878026	-0.126613	0.934649	0.440978	-0.0592083	-0.654449	0.291589	-2.29726	0.592268
Glyma01g07940	Gm01:8910470-8913789	S-adenosyl-L-methionine-dependent methyltransferases superfamily protein	5.00707	0.920402	-0.774349	1.23953	0.390557	0.471774	-0.616042	0.165533	-2.04313	0.245784
Glyma01g09190	Gm01:10916139-10919654	GDSL-like Lipase/Acylhydrolase superfamily protein	9.54381	0.439543	-0.106995	0.763647	0.50473	0.483495	-0.502854	1.01338	-2.31654	-0.278418
Glyma01g09400,Glyma01g09410	Gm01:11464172-11469476	basic helix-loop-helix (bHLH) DNA-binding superfamily protein:-	14.3434	-1.56113	0.251805	-0.992174	-0.171979	-0.0678373	0.0629249	-0.105625	2.04269	0.541455
Glyma01g09920	Gm01:12588002-12590975	chlorsulfuron/imidazolinone resistant 1	11.3199	0.841488	-0.0100829	-1.45172	2.01537	-0.353813	-0.734801	-0.623655	0.0631452	0.254027
Glyma01g12340	Gm01:15542210-15548262	ARF-GAP domain 8	11.4293	-1.53216	0.0599075	-0.588909	2.24582	-0.117362	-0.0333834	0.357796	-0.335026	-0.056821
Glyma01g13170	Gm01:16335425-16339127	Mitochondrial substrate carrier family protein	1.74247	-0.279788	0.430863	-2.09862	0.326089	0.389741	-0.198325	0.952955	-0.764625	1.24158
Glyma01g13654	Gm01:16827427-16868761	histone mono-ubiquitination 1	5.47938	-1.30639	0.0840683	-0.337963	-0.950206	-0.236939	0.18177	0.424079	2.23418	-0.0925769
Glyma01g16360	Gm01:20233418-20235447	Uncharacterised protein family (UPF0497)	0.46022	-0.0536301	0.140495	2.08396	0.168695	0.427953	0.255115	-1.42071	-0.633279	-0.968691
Glyma01g16526	Gm01:20473820-20507463	transferases;sulfuric ester hydrolases;catalytics;transferases	4.76802	-2.33391	0.486784	-0.21882	0.83999	0.421501	-0.257194	-0.322182	1.05058	0.333342
Glyma01g17870	Gm01:22202473-22210341	-	5.38845	-2.03224	0.298523	0.895904	0.0737083	1.07801	-0.878419	0.877795	-0.487899	0.174678
Glyma01g18040	Gm01:22484144-22487576	GRAS family transcription factor	6.82491	0.89317	-0.32918	0.408459	0.552177	0.627899	0.255547	0.756838	-1.04349	-2.12153
Glyma01g18990	Gm01:23424891-23425203	CRM family member 2	2.75915	2.64008	-0.38325	0.0426768	-0.38325	-0.38325	-0.38325	-0.38325	-0.38325	-0.38325
Glyma01g21360	Gm01:26380864-26392487	Plasma-membrane choline transporter family protein	8.70845	-0.455182	-0.249757	-0.523132	-0.0518762	-0.609988	0.159828	-1.2756	2.17821	0.82746
Glyma01g21480	Gm01:26542098-26544485	Eukaryotic aspartyl protease family protein	2.90739	0.510166	-0.159683	0.210476	0.478016	1.1218	0.476724	0.382181	-2.30053	-0.719186
Glyma01g21510	Gm01:26672645-26677024	Transmembrane amino acid transporter family protein	1.28381	0.750931	0.272387	0.250705	-0.158337	0.236392	1.06722	0.629637	-2.24373	-0.805208
Glyma01g21680,Glyma01g21707	Gm01:27082459-27134420	phytochrome and flowering time regulatory protein (PFT1):phytochrome and flowering time regulatory protein (PFT1)	3.41789	-1.25824	0.224972	-0.861352	0.815731	-0.358859	-0.407035	-0.619846	2.02063	0.444134
Glyma01g22160	Gm01:27743827-27745117	allene oxide cyclase 4	4.8982	0.159073	0.557804	0.843459	0.788388	0.100271	-0.686963	0.635722	-2.33242	-0.0653402
Glyma01g22580	Gm01:28513228-28526497	Nucleic acid-binding, OB-fold-like protein	3.59718	0.774635	0.632751	0.412704	0.132736	0.741769	-2.30294	0.63601	-0.401239	-0.626398
Glyma01g22630	Gm01:28591482-28597660	-	2.92232	-0.923513	0.716398	-0.558629	-0.304037	-1.01588	-0.456944	-0.144456	2.16745	0.519471
Glyma01g23726	Gm01:30704527-30719768	SPT2 chromatin protein	8.62417	-0.9277	-0.049781	-0.0254624	-0.970268	-0.671786	-0.00258324	0.367109	2.36671	-0.0861172
Glyma01g23820	Gm01:30795543-30810991	Aldolase-type TIM barrel family protein	3.15137	-0.570192	0.102733	-0.442981	-0.350022	-0.16346	-0.0817141	-1.42659	2.1654	0.766862
Glyma01g23870	Gm01:31003666-31006666	Zinc finger (C3HC4-type RING finger) family protein	0.57776	-0.713115	0.0136766	0.526404	0.410971	0.0443592	0.417535	1.57097	-2.09005	-0.18083
Glyma01g24670	Gm01:32220914-32223882	Concanavalin A-like lectin protein kinase family protein	3.45606	0.338746	-0.0490532	1.22636	0.489325	0.868629	0.401601	-0.767202	-0.391345	-2.11705
Glyma01g24811	Gm01:32561178-32561613	NADH-Ubiquinone/plastoquinone (complex I) protein	0.61265	0.229982	0.48716	-0.782521	-0.782521	-0.782521	0.210575	-0.782521	-0.0801594	2.28247
Glyma01g25270	Gm01:33300641-33305517	auxin response factor 9	1.60526	0.0433097	0.0829911	0.46873	-0.443562	-0.551219	0.689262	2.02216	-1.02382	-1.28784
Glyma01g26300	Gm01:34545482-34547782	Adenine nucleotide alpha hydrolases-like superfamily protein	37.8466	-0.302957	-0.0228254	0.200921	-0.293686	0.908802	0.587918	-0.36259	1.40616	-2.1215
Glyma01g27130	Gm01:36161870-36165133	Reticulon family protein	1.97918	-0.614716	2.07773	-0.861329	-0.00437462	0.0391535	0.254811	-1.50482	0.455201	0.158495
Glyma01g29030	Gm01:39117068-39121119	receptor like protein 7	0.23822	-0.315216	-0.606112	-0.5307	-0.775459	1.33071	-0.663047	-0.457123	2.05654	-0.0397149
Glyma01g29171	Gm01:39255360-39265417	receptor kinase 3	0.34152	0.240503	0.116566	2.09199	-1.62163	-0.536747	0.0366999	0.411263	-0.678441	-0.0601071
Glyma01g29480	Gm01:39799515-39801235	Stress induced protein	168.788	0.212693	0.196653	-0.860487	0.355289	-0.311365	0.216424	-2.02677	0.697055	1.52051
Glyma01g29760	Gm01:40077200-40079998	Homeodomain-like superfamily protein	0.40336	-0.649287	-0.666372	2.26348	-0.388348	-1.01319	-0.212115	-0.429595	0.593461	0.501935
Glyma01g29950	Gm01:40560867-40564466	alfin-like 1	15.9088	0.040486	-0.0517182	0.107248	0.745975	1.29843	-0.124625	0.84657	-2.10676	-0.755731
Glyma01g30320	Gm01:40964890-40985483	HEAT repeat-containing protein	5.41516	-2.07461	0.988332	-0.826225	1.13359	-0.136508	-0.0429359	0.535767	-0.209764	0.632469
Glyma01g30400	Gm01:41067190-41075707	LMBR1-like membrane protein	3.92878	-2.17669	1.35955	-0.276301	-0.0146556	0.620462	0.420579	0.636545	0.0377366	-0.60712
Glyma01g30610	Gm01:41406971-41411553	cation exchanger 3	7.36481	0.160337	-0.966033	-0.57537	-0.233183	-0.306834	-0.0896305	-1.11652	2.02028	1.10694
Glyma01g31630	Gm01:42661065-42664809	Tautomerase/MIF superfamily protein	1.37313	-0.501518	0.625033	1.29846	0.653712	-0.0626972	0.765149	0.00762761	-2.01524	-0.770603
Glyma01g31990	Gm01:43250905-43255641	-	31.6858	2.10203	-0.629277	0.184295	-1.25065	0.100894	0.233115	-0.947326	0.652988	-0.446152
Glyma01g32090	Gm01:43463846-43470841	alanine:glyoxylate aminotransferase 3	1.56584	0.221811	-0.646353	0.717797	1.21758	0.0537779	0.810235	0.0222573	-2.19915	-0.197886
Glyma01g32370	Gm01:43834206-43835697	-	3.66612	0.337972	-0.209922	0.349031	0.418853	0.27704	0.301969	1.18236	-2.43497	-0.222375
Glyma01g32870	Gm01:44497093-44498739	Preprotein translocase Sec, Sec61-beta subunit protein	29.3	1.06083	-0.629814	0.817809	0.568024	-0.239667	0.0376976	1.00058	-2.01704	-0.598359
Glyma01g33270	Gm01:45164206-45167759	GRAS family transcription factor	5.20812	0.464258	1.13421	0.10287	-0.0464147	0.709867	-0.255822	0.506538	-2.36579	-0.249773
Glyma01g33676	Gm01:45892155-45900602	SLOW GROWTH 1	2.57322	-0.179014	2.47842	-0.324629	-0.430536	0.113365	-0.638672	-0.372818	0.295737	-0.942032
Glyma01g33761	Gm01:45948913-45964890	arginase	4.36733	-1.00446	-0.0319541	-0.294907	-0.430699	0.025425	-0.536158	-0.60863	2.41737	0.464069
Glyma01g34400	Gm01:46763231-46763483	-	11.4644	2.19373	-0.492709	0.981454	0.144681	-0.438192	-0.833974	-0.784024	-0.101637	-0.669373
Glyma01g34630	Gm01:47059946-47069275	Cyclophilin-like peptidyl-prolyl cis-trans isomerase family protein	9.49481	-0.680924	-0.681862	-0.87655	-0.39058	-0.20094	0.68951	-0.802358	2.04549	0.89828
Glyma01g34800	Gm01:47276056-47279637	Glyoxalase/Bleomycin resistance protein/Dioxygenase superfamily protein	2.27641	0.0251109	0.735657	1.59269	-2.06771	-0.0386282	-0.186582	0.425185	0.151609	-0.637193
Glyma01g34940	Gm01:47418176-47422790	C2H2 and C2HC zinc fingers superfamily protein	0.52951	-0.96191	1.00642	-1.00843	-0.615533	-0.126512	-0.430004	-0.373316	2.02197	0.487248
Glyma01g34980	Gm01:47515002-47518685	RNA-binding CRS1 / YhbY (CRM) domain-containing protein	2.68295	-0.530366	0.348284	-0.677593	0.0838737	0.0610879	-0.715018	-1.32784	2.10374	0.653749
-	Gm01:48140288-48141980	.	0.53056	-0.154516	-0.39294	-0.9371	-0.0385207	-0.730899	-0.389474	-0.525834	2.27661	0.892605
Glyma01g35800	Gm01:48289113-48292398	ATP-binding cassette 14	0.23559	0.534129	-0.860702	-0.234516	-0.0857262	-0.147516	-0.0150524	2.34759	-1.08164	-0.456543
Glyma01g35980	Gm01:48422961-48427391	Concanavalin A-like lectin protein kinase family protein	0.96569	-0.211973	1.31881	0.508738	0.117133	0.524471	-0.49959	0.113368	-2.28742	0.416514
Glyma01g36000	Gm01:48442886-48447854	Subtilisin-like serine endopeptidase family protein	0.06809	-0.675158	0.00511971	-0.21382	-0.72889	2.00435	1.36098	-0.442037	-0.508574	-0.802129
Glyma01g36080	Gm01:48537766-48542585	hydroxy methylglutaryl CoA reductase 1	1.76773	0.671434	-0.859375	2.03712	0.177869	0.549931	0.000357134	-0.588996	-0.954739	-1.03358
Glyma01g36170	Gm01:48661585-48668062	Seven transmembrane MLO family protein	0.67377	-1.30419	0.798336	-0.91953	0.22715	-0.414804	-0.233656	-0.378742	2.09206	0.133472
Glyma01g36270	Gm01:48751691-48754081	-	6.68454	-1.10309	0.0314752	-0.0272737	0.191534	-0.390658	-0.350728	-0.862015	2.38988	0.12066
Glyma01g36301	Gm01:48784769-48791019	-	1.13211	-0.448919	0.617366	0.601584	-0.267587	2.02369	-0.376446	-0.00291163	-1.54376	-0.603004
Glyma01g36450	Gm01:48961667-48971891	Golgi-localized GRIP domain-containing protein	9.53533	-0.147517	-0.426428	-0.357886	-0.0170792	-1.13233	0.236611	-1.06844	2.14409	0.768877
Glyma01g36460	Gm01:48974129-48978212	serine acetyltransferase 3;2	1.29943	-0.424646	-0.344442	-0.942167	0.462124	-0.735322	-0.0178608	-0.973927	0.904579	2.07171
Glyma01g36670	Gm01:49124364-49127508	RNA-binding (RRM/RBD/RNP motifs) family protein	13.7374	1.07573	-0.116962	1.20758	0.176222	-0.515524	0.0944417	0.739744	-2.02953	-0.631619
Glyma01g36831	Gm01:49256521-49258729	-	5.98939	1.4618	-0.672345	-0.135245	-0.237816	-0.0156326	0.292673	-2.07304	0.664793	0.714779
Glyma01g37080	Gm01:49455121-49457778	armadillo repeat only 2	0.27737	0.108637	0.340932	1.15032	-0.0475297	0.500562	-0.872098	1.1295	-2.04703	-0.263162
Glyma01g37136	Gm01:49520615-49552178	Phosphatidylinositol 3- and 4-kinase family protein with FAT domain	6.14872	-2.093	1.59843	-0.604118	0.674518	-0.0966689	-0.021109	0.0445267	0.4821	0.0153312
Glyma01g37330	Gm01:49688128-49691610	Leucine-rich receptor-like protein kinase family protein	0.21637	-0.342698	-0.694446	0.438567	0.028667	-0.127464	-0.251626	2.4181	-1.05188	-0.417061
Glyma01g37470	Gm01:49821773-49824393	K-box region and MADS-box transcription factor family protein	4.6559	-0.0884625	0.08656	0.701421	0.333695	1.19555	-0.791299	0.591393	-2.22231	0.193461
Glyma01g37490	Gm01:49841544-49848877	FAD-linked oxidases family protein	14.8256	-1.26526	0.457173	-0.252426	0.301615	-0.814212	-0.287226	-0.789039	2.08557	0.563739
Glyma01g37610	Gm01:49946274-49947782	Glutaredoxin family protein	15.8537	0.661291	-0.833671	0.449534	0.958885	0.676407	-2.07384	0.301367	0.596006	-0.73606
Glyma01g37650	Gm01:49975720-49977560	P-loop containing nucleoside triphosphate hydrolases superfamily protein	1.1211	-0.975194	2.02848	0.120908	-0.451032	1.13259	-0.678583	-0.12914	-0.975194	-0.0728001
Glyma01g37790	Gm01:50071761-50075271	pyrophosphorylase 4	3.88963	0.403138	0.193725	-0.0618036	0.425176	-0.0584702	0.364274	0.560663	-2.57113	0.744427
Glyma01g37810	Gm01:50095935-50098278	NmrA-like negative transcriptional regulator family protein	0.31066	2.54249	-0.569828	-0.535951	-0.171083	-0.504325	0.331319	-0.438164	-0.576488	-0.077966
Glyma01g37840	Gm01:50130998-50133253	NmrA-like negative transcriptional regulator family protein	19.8795	0.971596	-0.209259	0.355587	-0.294664	0.774012	-0.170241	1.01987	-2.25715	-0.18977
Glyma01g37920	Gm01:50155332-50163097	laccase 11	0.10079	-0.499849	-0.770086	0.573117	-0.554731	-0.893788	2.18635	-0.760181	0.130405	0.589115
Glyma01g38230	Gm01:50369093-50373219	Protein of unknown function (DUF59)	9.40783	0.455046	-0.508728	0.70247	0.140293	0.752034	0.248955	1.11883	-2.12936	-0.779421
Glyma01g38260	Gm01:50394489-50396439	-	3.34803	-0.265541	-1.1298	2.01208	-0.855869	0.461269	0.969595	-0.739886	-0.0393703	-0.412533
Glyma01g38381	Gm01:50492109-50499655	G-box binding factor 1	0.69581	1.36078	-0.0309664	0.00699072	0.31234	0.00336043	0.220388	0.961716	-2.14488	-0.689716
Glyma01g38660	Gm01:50733266-50737661	-	3.12569	1.45538	0.577627	-0.321248	-0.241122	-0.0469047	0.969301	-0.460434	-2.05388	0.12127
Glyma01g38890	Gm01:50885116-50891376	extra-large G-protein 1	5.3767	-0.810661	0.131237	-0.52318	2.44534	-0.0196709	0.0657209	0.0811759	-0.437536	-0.932454
Glyma01g38900	Gm01:50896720-50898557	Transducin/WD40 repeat-like superfamily protein	0.07008	-0.257201	-0.893178	0.869775	-0.388519	2.24537	-0.295513	-0.869755	0.154409	-0.565054
Glyma01g39190	Gm01:51164315-51168296	P-loop containing nucleoside triphosphate hydrolases superfamily protein	4.09143	-0.725476	-0.245571	-0.546957	-0.439728	-0.0213546	-0.418922	-0.409789	2.55173	0.256213
Glyma01g39313	Gm01:51280851-51284021	zeaxanthin epoxidase (ZEP) (ABA1)	0.857	0.213723	-0.120628	-0.413161	-2.00141	-0.581182	0.170507	0.305662	1.63696	0.789624
Glyma01g39330	Gm01:51290922-51295650	RNA-binding (RRM/RBD/RNP motifs) family protein	9.93689	-2.16257	0.579904	-0.857383	0.744042	0.458783	-0.0836548	0.0827093	1.21383	0.0244293
Glyma01g39350	Gm01:51298441-51305321	alpha/beta-Hydrolases superfamily protein	14.8757	-0.300002	0.742518	0.302711	0.29168	1.0303	-0.720899	0.657079	-2.25911	0.255734
Glyma01g39510	Gm01:51431925-51439061	Plant protein of unknown function (DUF869)	0.97128	-2.01364	0.369431	0.271814	-1.09932	0.319612	1.24642	0.822763	-0.26696	0.349902
Glyma01g39810	Gm01:51668222-51670161	arabinogalactan protein 18	0.56564	-0.295605	-0.477616	0.870903	-0.365212	0.328334	-0.316057	2.17564	-1.02185	-0.898534
Glyma01g39860	Gm01:51704330-51708072	Protein phosphatase 2C family protein	2.73281	0.00494696	-0.449708	1.15401	0.534425	-2.13781	-0.0556451	-0.616607	0.775852	0.790524
Glyma01g40060	Gm01:51873281-51875272	O-Glycosyl hydrolases family 17 protein	0.85342	0.238627	0.949949	-0.789785	2.04123	-0.214656	-0.135206	-0.582808	-1.34959	-0.157722
Glyma01g40150	Gm01:51946620-51947536	Translation protein SH3-like family protein	30.2569	-0.14489	0.117683	-0.347778	0.736613	1.26728	0.143791	-2.18988	0.838031	-0.420777
Glyma01g40190	Gm01:51969918-51974115	glycosyl hydrolase family protein 43	1.46198	0.614853	-1.46431	-0.14735	0.446345	-0.175609	-0.290423	-1.05662	2.00514	0.0678865
Glyma01g40230	Gm01:51997839-52005185	N-acetyl-l-glutamate synthase 1	11.7338	0.782559	0.812571	-0.33456	-0.289375	0.523043	0.278024	0.820456	-0.260278	-2.33236
Glyma01g40280	Gm01:52038434-52039891	-	0.51263	0.893274	0.0260728	-2.08497	-0.535581	0.76509	-0.303481	-0.520789	1.06721	0.692676
Glyma01g40430	Gm01:52182514-52187869	little nuclei4	0.24936	0.299634	-0.356348	-0.240501	-0.473128	-0.293827	2.5715	-0.603478	-0.329605	-0.574238
Glyma01g40510	Gm01:52240954-52243211	nitrogen fixation S (NIFS)-like 1	17.0293	-0.259312	-0.124335	-0.739331	0.193716	-0.200848	-0.722122	-1.1954	2.1147	0.932959
Glyma01g40630,Glyma01g40640	Gm01:52329396-52332261	RING/FYVE/PHD zinc finger superfamily protein:-	0.93706	0.492174	0.24096	-0.273213	-0.846326	-0.393957	2.20975	-0.213853	-1.34468	0.129211
-	Gm01:52343721-52345001	.	0.75694	-0.622846	-0.184422	-0.740265	0.195382	-0.972381	0.102579	-0.288078	2.43881	0.0711638
Glyma01g40661	Gm01:52346939-52349680	Peptidase M20/M25/M40 family protein	3.97032	-0.781867	0.0730506	-0.571355	-0.83872	-0.439957	0.142129	-0.734664	2.13892	1.01241
Glyma01g40720	Gm01:52422856-52425631	lsd one like 1	1.58141	-0.365505	0.0682971	-0.404743	-2.26609	0.482201	1.12464	0.634904	0.809563	-0.0834161
Glyma01g40860	Gm01:52506391-52512851	plastidial pyruvate kinase 3	1.06744	-0.16097	0.644961	0.579075	0.205394	-0.251131	0.770636	0.526793	-2.49288	0.178047
Glyma01g40910	Gm01:52571671-52576101	-	3.27654	-1.71067	0.0689643	-0.473478	0.205934	0.219339	0.352168	-0.158064	2.06824	-0.572299
Glyma01g41100	Gm01:52633886-52637629	Ras-related small GTP-binding family protein	474.446	2.2444	-1.41632	-0.064671	-0.0545794	-0.395738	0.626324	-0.552399	-0.0919908	-0.29506
Glyma01g41170	Gm01:52722640-52724661	Protein of unknown function (DUF581)	0.49134	2.14282	-0.695343	0.118908	-1.0874	0.0782461	0.59496	-0.173992	0.166336	-1.14465
Glyma01g41180	Gm01:52746311-52748916	SBP (S-ribonuclease binding protein) family protein	7.75329	0.0366479	0.601094	-0.882785	-1.11546	-0.792378	-0.120198	0.717208	2.05207	-0.496057
Glyma01g41320	Gm01:52855173-52856602	Chlorophyll A-B binding family protein	1.29129	-0.268307	-0.529134	0.0477476	-0.754131	0.902897	0.247745	2.08493	-0.445182	-1.28659
Glyma01g41370	Gm01:52875918-52881926	GATA transcription factor 26	1.27384	0.410864	1.08154	-1.0682	0.0340797	0.559132	0.75378	0.00443464	-2.12513	0.349648
Glyma01g41380	Gm01:52893712-52896074	BAX inhibitor 1	28.2743	-0.343415	0.739277	-0.380993	0.510172	0.264462	1.14736	0.670429	-0.382898	-2.22433
Glyma01g41420	Gm01:52921896-52925692	-	2.66696	-0.35048	-0.451731	-0.352615	0.0611789	-0.378168	0.125056	-1.30678	2.36553	0.287998
Glyma01g41450	Gm01:52940981-52942937	alpha/beta-Hydrolases superfamily protein	2.88971	0.137164	0.595916	-0.144366	0.90158	-0.0859449	-0.0274805	0.615395	-2.4829	0.490663
Glyma01g41690	Gm01:53125125-53130649	SNARE-like superfamily protein	15.6545	0.773535	-0.752071	0.83651	-0.535815	0.653041	-0.264489	-2.05976	0.990909	0.358115
Glyma01g41700	Gm01:53131467-53132003	AMP-dependent synthetase and ligase family protein	1.05637	0.159798	1.00317	0.274342	-0.797171	1.15203	0.0943286	-2.19411	-0.0191236	0.326839
Glyma01g41740	Gm01:53152948-53158505	O-fucosyltransferase family protein	7.4058	0.130259	0.0143964	1.09649	-0.383295	0.0121746	1.16773	0.762	-0.779518	-2.02029
Glyma01g41820	Gm01:53220669-53224612	Pectin lyase-like superfamily protein	0.96939	-0.623375	-0.554774	-0.330273	2.20644	-0.569821	-0.255899	-0.92331	0.0101718	1.04085
Glyma01g42040	Gm01:53399320-53400963	-	1.12096	-0.270551	-0.0668835	-1.1204	0.238324	-0.448608	-0.656772	-0.787444	2.06322	1.04914
Glyma01g42090	Gm01:53417630-53421539	Calcium-binding EF-hand family protein	20.807	2.08178	-1.4057	0.374266	0.0561433	0.303329	-0.0419178	0.21693	-1.06668	-0.518041
Glyma01g42200	Gm01:53500794-53504338	ACT domain repeat 8	4.02974	-0.286984	-0.107546	-0.604526	-0.381068	-0.193797	-0.151886	-1.22445	2.3364	0.613775
Glyma01g42220	Gm01:53514548-53520383	MATE efflux family protein	2.63129	0.454716	0.0400607	-0.442621	0.0973681	0.901697	0.130084	0.649548	-2.44157	0.610792
Glyma01g42250	Gm01:53558321-53560642	-	3.49622	-0.742526	0.37598	-0.401828	-0.310819	0.406509	-1.48721	-0.0797077	2.15853	0.0809989
Glyma01g42331	Gm01:53605942-53610430	YTH family protein	6.80056	-0.48556	-0.566797	-0.948338	0.182093	-0.722686	-0.219599	-0.484561	2.09114	1.15425
Glyma01g42520	Gm01:53777490-53780351	-	7.44694	0.294804	-2.10235	0.948982	-0.335057	-0.235824	-0.287501	-0.245383	0.55897	1.40337
Glyma01g42751	Gm01:53939288-53946431	Transmembrane amino acid transporter family protein	5.05859	-0.514921	-0.311943	-0.535796	-0.599998	-0.571452	-0.442413	-0.386153	2.25807	1.10463
Glyma01g42870	Gm01:53994481-53999148	AT hook motif DNA-binding family protein	6.31434	0.731341	0.29902	0.31809	-0.363996	0.482247	-0.453966	1.26723	-0.0223541	-2.25766
Glyma01g42880	Gm01:54000196-54003296	Polynucleotidyl transferase, ribonuclease H-like superfamily protein	4.33199	0.0884262	-0.772041	0.770228	1.11434	-0.513033	0.0951763	0.730043	0.586958	-2.10033
Glyma01g43020	Gm01:54118683-54119723	brassinosteroid-responsive RING-H2	31.2767	0.11394	-0.303831	-1.23636	-0.320869	-0.369304	-0.148431	-0.73441	2.23025	0.769005
Glyma01g43470	Gm01:54476871-54486416	AMP-dependent synthetase and ligase family protein	16.5789	0.826089	-0.198252	0.727308	-0.112344	-0.276226	0.544396	-0.422003	-2.21675	1.12781
Glyma01g43480	Gm01:54493439-54497493	-	28.4094	-0.173972	0.627441	0.0650046	1.37057	-2.22587	0.406685	0.577035	-0.448303	-0.198788
Glyma01g43520	Gm01:54518001-54522661	PHD finger protein-related	10.4333	2.10599	-0.893908	-0.413802	-0.256021	-1.03894	0.37194	0.882114	-0.0276424	-0.729599
Glyma01g43580	Gm01:54555597-54558776	phosphoinositide 4-kinase gamma 4	0.21242	-0.262198	-0.150851	-0.817627	0.614418	-0.0309407	0.257186	2.13816	-1.46394	-0.28374
Glyma01g43640	Gm01:54599108-54604569	THUMP domain-containing protein	15.7889	1.25022	-0.0438878	1.16067	-0.256623	-2.03711	-0.152024	-0.624957	0.676592	0.0269647
Glyma01g43691	Gm01:54641655-54647376	Heat shock protein DnaJ with tetratricopeptide repeat	0.10562	-0.774917	0.989879	-0.132687	-0.394487	-0.348614	-0.348841	2.26181	-0.399027	-0.853331
Glyma01g43710	Gm01:54662234-54665204	RNA-binding (RRM/RBD/RNP motifs) family protein	39.2912	2.14462	-1.26688	-0.575754	-0.337727	0.121629	-0.676735	-0.477705	0.336742	0.731909
Glyma01g43800	Gm01:54706738-54713869	Transcription factor DP	2.45437	-0.12916	-0.75549	0.416857	-0.579872	-0.986148	0.750247	-0.465375	2.22004	-0.47119
Glyma01g44095	Gm01:54878625-54885980	KH domain-containing protein	9.18196	-0.795149	0.736477	-0.344179	1.02311	0.896192	0.36587	0.591518	-2.04723	-0.42667
Glyma01g44260	Gm01:54967587-54970765	RNA-binding (RRM/RBD/RNP motifs) family protein	10.1908	2.51549	-0.550726	0.0328778	-0.425105	-0.207302	-0.837951	-0.00337497	0.128562	-0.65235
Glyma01g44290	Gm01:54981244-54995992	Target of Myb protein 1	36.093	0.971454	-0.14594	1.16139	0.687398	-0.0652784	-0.665988	0.126849	-2.17677	0.106884
Glyma01g44380	Gm01:55064460-55068163	-	16.229	0.408926	-0.867562	0.0627024	1.42019	-0.338122	0.599026	-2.05325	0.577971	0.190241
Glyma01g44390	Gm01:55069306-55073934	Plant protein of unknown function (DUF827)	7.07243	-0.578747	-0.0831969	0.91189	-0.409859	1.3045	0.516471	-0.111281	0.543631	-2.09337
Glyma01g44471	Gm01:55141914-55148004	growth-regulating factor 5	6.24692	-0.740614	0.488504	-1.37938	-0.206798	-0.158868	0.275155	-0.766208	2.10541	0.382873
Glyma01g44491	Gm01:55155299-55165731	zinc knuckle (CCHC-type) family protein	2.81438	-0.524056	0.37112	-0.624426	-0.130614	-0.485787	0.0458124	-1.21128	2.32856	0.230699
Glyma01g44870,Glyma01g44885	Gm01:55346592-55364338	Acyl-CoA N-acyltransferase with RING/FYVE/PHD-type zinc finger protein:Acyl-CoA N-acyltransferase with RING/FYVE/PHD-type zinc finger protein	7.61543	-2.04501	-0.0127233	-0.815376	-0.236866	-0.14027	0.914106	0.97732	0.25349	1.10551
Glyma01g44910	Gm01:55378501-55381508	heat-shock protein 70T-2	55.8246	0.764055	0.170859	-0.422977	1.15782	-0.411219	0.137257	-2.16628	-0.202143	0.972636
Glyma01g44980	Gm01:55434736-55436351	alpha/beta-Hydrolases superfamily protein	0.63162	1.02971	-0.692679	0.262986	2.06568	-1.17564	-0.184365	-0.22074	-0.730041	-0.354802
Glyma01g45125	Gm01:55521442-55525712	-	1.71091	-0.430488	-0.990887	-0.54484	0.081497	-0.812343	-0.10724	-0.427668	2.09141	1.14062
Glyma01g45390	Gm01:55693161-55694576	-	30.5677	1.04776	0.699184	0.429458	-0.57882	0.227619	-0.456702	-0.458603	1.12758	-2.03758
Glyma01g45680	Gm01:55855274-55857236	Tetratricopeptide repeat (TPR)-like superfamily protein	0.40546	-0.851048	-0.684206	0.556162	-0.656024	0.381647	-0.877701	-0.267757	2.24894	0.149912
Glyma01g45700	Gm01:55868119-55871964	Nucleotide-sugar transporter family protein	13.8947	1.5173	-2.08661	-0.32629	0.419908	0.481496	0.754512	-0.309906	-0.401926	-0.0485604
-	Gm01:3060094-3062303	.	0.72007	-2.23862	1.14322	-0.184774	-0.472523	0.00148802	0.470622	1.05852	0.280753	-0.0586689
-	Gm01:45919633-45921782	.	0.33205	-1.10503	-0.298481	-0.0527606	0.273365	-0.873194	0.166174	-0.867791	2.17467	0.583065
Glyma02g00540	Gm02:324557-327440	Ribosomal protein L7Ae/L30e/S12e/Gadd45 family protein	109.251	2.05327	-0.167384	0.999487	0.000888708	0.219179	-0.624127	-0.869497	-1.16963	-0.4421
Glyma02g00760	Gm02:564213-569593	Plant protein of unknown function (DUF828) with plant pleckstrin homology-like region	0.34973	-0.0499	-0.607116	-0.180477	1.1068	2.09249	-1.02528	0.0350451	-0.69372	-0.67762
Glyma02g00920	Gm02:693193-700289	ABC transporter 1	1.49945	-0.264485	1.44566	0.179494	0.554595	-0.613222	-2.18526	0.119372	0.528609	0.235022
Glyma02g01540	Gm02:1100818-1110176	SET domain-containing protein	13.5656	0.580313	-0.560549	0.0559479	-1.01236	-0.348507	2.30196	-0.917344	-0.214178	0.114664
Glyma02g01620	Gm02:1148262-1162983	WD40/YVTN repeat-like-containing domain;Bromodomain	5.15467	-2.08198	0.63394	-0.30928	-0.26126	-0.323057	0.127144	0.215724	0.315565	1.68313
Glyma02g01860	Gm02:1326655-1327784	winged-helix DNA-binding transcription factor family protein	15.4817	-0.415713	-0.372416	-0.355201	1.05131	-2.06969	0.856436	-0.322681	0.740741	0.887219
Glyma02g02060	Gm02:1491713-1492680	Protein of unknown function, DUF538	1.22043	-0.298426	-0.0232394	1.14464	0.620002	0.0366987	0.348581	0.86787	-2.27146	-0.424545
Glyma02g02260	Gm02:1634249-1637093	RNA-binding (RRM/RBD/RNP motifs) family protein	7.53372	0.137088	-0.333803	0.237978	0.536216	-0.16979	-0.366693	-2.17438	0.643331	1.49014
Glyma02g02290	Gm02:1658832-1661789	Homeobox-leucine zipper protein family	8.63094	0.203179	0.0166757	0.789469	-0.208339	0.117103	0.620727	0.884616	-2.47142	0.0480213
Glyma02g02441	Gm02:1831049-1836108	ssDNA-binding transcriptional regulator	0.9598	-0.813702	0.338756	-0.724556	0.925082	0.182602	0.290669	1.1215	-2.00091	0.680539
Glyma02g02640	Gm02:2011713-2013846	homeobox protein 54	9.18504	2.10402	-1.13225	0.0142173	0.0929131	-0.34933	0.328807	-0.374609	0.574117	-1.25785
Glyma02g03090	Gm02:2411348-2413329	glucosyl transferase family 8	5.19374	0.167387	2.24791	-0.636024	0.138351	0.415545	-1.39493	-0.0919476	-0.494516	-0.351713
Glyma02g03230	Gm02:2494912-2496466	Matrixin family protein	8.0264	2.66198	-0.246789	-0.399189	-0.352268	-0.303178	-0.260075	-0.30211	-0.399189	-0.399189
Glyma02g03320	Gm02:2577693-2580038	Matrixin family protein	0.43297	0.209053	-0.155818	-0.517943	-0.0611733	-1.16018	0.329052	0.598744	-1.28813	2.04645
Glyma02g03620	Gm02:2859885-2862289	TRICHOME BIREFRINGENCE-LIKE 27	0.4114	2.3974	-0.10072	-0.540012	0.0538406	-0.991754	-0.588975	-0.234712	0.532618	-0.527811
Glyma02g03755	Gm02:2981773-2992952	-	0.36017	-0.102586	-0.801208	-0.43221	-0.242275	2.41722	-0.146872	0.572966	-0.866166	-0.398741
Glyma02g03770	Gm02:3005242-3007972	-	2.78342	1.01175	-0.700206	0.351359	-2.04288	0.4411	0.303923	0.401597	1.04238	-0.808994
Glyma02g03780	Gm02:3009101-3011915	RING/U-box superfamily protein	0.66283	2.00338	-0.175275	-0.258616	-0.808474	0.563316	-0.579716	0.988913	-1.09169	-0.641959
Glyma02g03870	Gm02:3107194-3111912	aldehyde dehydrogenase 2B7	4.0401	-0.485975	-0.0937229	-0.22583	-0.29669	-0.608335	-0.995861	-0.623681	2.06533	1.26477
Glyma02g04171	Gm02:3351369-3355738	Plant protein of unknown function (DUF828)	0.87298	-0.197462	-0.737731	0.923476	-2.09878	-0.159405	1.27045	0.679083	0.220049	0.100286
Glyma02g04320	Gm02:3493968-3501793	alanine-2-oxoglutarate aminotransferase 2	4.35808	0.082735	-0.136575	0.892147	-0.0702449	0.326061	0.760453	0.624695	-2.46955	-0.00979304
Glyma02g04410	Gm02:3567104-3574573	transporter associated with antigen processing protein 1	1.5376	-0.52653	0.865297	0.351829	0.0570463	-0.619191	0.711568	1.14673	-2.14851	0.161868
Glyma02g04420	Gm02:3590432-3594159	Octicosapeptide/Phox/Bem1p family protein	0.19604	2.30153	-0.839721	-0.607205	0.614878	-0.513102	0.375353	-0.193821	-0.853529	-0.284262
Glyma02g04581	Gm02:3749356-3749910	-	5.38856	2.18049	-0.92279	-0.036004	-0.106191	-0.323276	0.139175	0.560943	-1.3901	-0.102177
Glyma02g04660	Gm02:3808787-3810193	-	2.60191	0.0744896	0.124911	1.32331	0.686929	0.0783206	-0.281218	0.75439	-0.577527	-2.18357
Glyma02g04790	Gm02:3920672-3925260	AMP-dependent synthetase and ligase family protein	6.33825	0.510007	-0.294198	0.837203	1.08226	0.544868	-0.107374	0.261648	-2.25003	-0.584495
Glyma02g04980	Gm02:4030868-4034138	RNA-binding (RRM/RBD/RNP motifs) family protein	28.7188	-0.113938	0.188193	0.160203	-0.54823	0.716913	-0.854716	-0.569295	2.17409	-1.15331
Glyma02g05050	Gm02:4099830-4104236	Eukaryotic aspartyl protease family protein	0.99427	-0.475559	0.527586	1.16983	0.223568	0.0630513	0.0565022	0.658752	-2.36951	0.145927
Glyma02g05540	Gm02:4434894-4436826	Ribosomal protein L2 family	85.5822	1.17275	0.315776	0.562149	1.05299	0.0154523	-0.307943	-0.119288	-2.17291	-0.518945
Glyma02g05550	Gm02:4438430-4443610	Peptide methionine sulfoxide reductase family protein	6.6637	-0.244316	-1.08486	-0.0212494	2.3024	0.43343	0.254707	-0.965026	-0.179613	-0.495589
Glyma02g06882	Gm02:5532703-5534040	-	0.52196	2.46276	-0.529189	-0.529189	0.336307	-0.529189	0.376093	-0.529189	-0.529189	-0.529189
Glyma02g07260	Gm02:5766309-5770855	vacuolar ATP synthase subunit C (VATC) / V-ATPase C subunit / vacuolar proton pump C subunit (DET3)	5.09055	0.629742	0.598207	0.426819	0.315888	0.785606	0.194016	-0.0535824	-0.421099	-2.4756
Glyma02g07300	Gm02:5806003-5812733	aspartate kinase 1	5.80003	0.234761	-0.0831014	-0.137983	-0.249328	0.0426671	-1.09543	-1.16975	0.164617	2.29338
Glyma02g07710	Gm02:6092056-6095919	3\'-5\'-exoribonuclease family protein	6.38723	2.03331	-0.0626836	0.896349	-0.318723	-1.16754	0.476785	-0.727778	-0.879811	-0.249958
Glyma02g08010	Gm02:6286734-6290109	novel cap-binding protein	105.609	1.38992	-0.476869	0.864499	0.370316	-2.21153	0.18399	-0.0168988	-0.165413	0.0620277
Glyma02g08170	Gm02:6391121-6396383	decapping 2	4.28426	0.599808	0.759272	0.67746	-0.486041	0.269933	1.07681	-2.13747	-0.006705	-0.753218
Glyma02g08340	Gm02:6559754-6564043	Regulator of Vps4 activity in the MVB pathway protein	6.97262	-0.648311	0.474719	0.197349	2.24127	0.0242707	-0.490876	0.0671347	-1.32379	-0.541884
Glyma02g08400	Gm02:6593609-6595501	seed maturation protein PM31, HSP20-like chaperones superfamily protein	6478.21	0.0648079	0.226529	-0.0473394	0.628733	-0.526235	0.316439	-2.35514	0.536613	1.15554
Glyma02g08440	Gm02:6612140-6615154	HSP20-like chaperones superfamily protein	17.8829	-0.245084	-0.606448	-0.303115	-0.537747	0.0202979	-0.562571	-0.804095	2.41673	0.622147
Glyma02g08600	Gm02:6686832-6693601	Protein kinase superfamily protein	22.6772	-0.862528	-1.00196	0.492318	-0.491704	0.358071	2.28701	-0.137869	-0.0187929	-0.624494
Glyma02g08820	Gm02:6823315-6824801	Protein Transporter, Pam16	3.54775	0.705434	0.950963	0.388229	0.241607	0.389851	-0.704569	-2.37677	0.13397	0.271193
Glyma02g08880	Gm02:6873208-6879799	WD-40 repeat family protein / notchless protein, putative	6.99331	-0.430132	1.00862	0.633978	0.263308	1.07918	0.473142	-0.33099	-0.576495	-2.12038
Glyma02g09080	Gm02:7067083-7073974	RAD3-like DNA-binding helicase protein	1.70789	-2.19834	0.975836	-0.869879	-0.201361	0.546288	0.452029	0.0653672	0.892752	0.337283
Glyma02g09140	Gm02:7128717-7134431	VIRE2-interacting protein 1	6.32828	1.01025	-0.853512	0.574129	0.767061	0.202226	-0.196287	0.962877	-2.03463	-0.43202
Glyma02g09370	Gm02:7339271-7341100	Ribosomal protein S5 family protein	116.114	2.34179	-0.423128	0.108174	-0.00481618	-0.0940959	-0.376768	-0.474796	-1.36574	0.289469
Glyma02g09470	Gm02:7412416-7422912	RNA-dependent RNA polymerase 1	3.72538	0.390869	1.02687	0.816471	-0.451213	0.76311	-0.647693	0.399817	-2.17866	-0.119561
Glyma02g10140	Gm02:8021161-8022560	-	2.72173	0.414479	-0.0921427	-0.175564	0.282699	1.23731	0.702432	0.658572	-2.09138	-0.936495
Glyma02g10371	Gm02:8245094-8262475	-	3.27546	-2.24451	1.3408	-0.650429	0.634994	0.172038	0.370076	0.21733	-0.156425	0.316034
Glyma02g10540	Gm02:8427071-8430018	PsbP-like protein 1	0.75279	-0.167308	0.379049	-0.680166	0.164878	-0.00371128	-0.0425925	2.1463	-1.64537	-0.151066
Glyma02g10640	Gm02:8564462-8566808	Small nuclear ribonucleoprotein family protein	11.0538	2.3429	0.363426	-0.785717	-0.868306	0.137407	0.0246465	-0.616973	0.16446	-0.761739
Glyma02g10790	Gm02:8678921-8686821	protein phosphatase 2A subunit A2	7.60017	-2.27855	0.959267	-0.565792	-0.107521	0.393185	0.38503	0.594085	0.905272	-0.28469
Glyma02g11125	Gm02:9332898-9333643	ROTUNDIFOLIA like 15	0.78835	0.641549	-0.0899476	-0.00856284	-0.991836	-0.696591	-0.0929492	2.33767	-0.42016	-0.679275
Glyma02g11335	Gm02:9548137-9556800	nuclear matrix constituent protein-related	4.52179	-1.70513	0.265733	0.20068	0.384635	-0.730422	-0.183797	-0.443811	2.00681	0.20531
Glyma02g11530	Gm02:9737810-9739949	S-adenosyl-L-methionine-dependent methyltransferases superfamily protein	2.72476	-0.0541137	-0.532446	2.0291	0.660546	0.256007	-0.00162279	0.110023	-1.37168	-1.09584
Glyma02g11540	Gm02:9742931-9744304	Ribosomal protein S5 domain 2-like superfamily protein	192.07	2.04766	-0.0775261	0.517826	-0.653895	0.78001	-0.201002	-0.240379	-0.948039	-1.22473
Glyma02g11600	Gm02:9786960-9791765	Cystathionine beta-synthase (CBS) family protein	13.9198	-0.714342	0.160083	-0.752567	0.651236	-0.243938	-0.213481	-1.39543	2.05271	0.455736
Glyma02g11640	Gm02:9840999-9842747	UDP-glucosyl transferase 73B3	96.3068	0.670584	0.103024	-0.107445	1.02509	0.740658	0.837689	-0.416932	-2.12784	-0.724935
Glyma02g11760	Gm02:9995483-9998407	mucin-related	3.20043	0.194513	-0.598813	0.43731	0.71938	-0.0686659	-1.25689	-1.00573	2.02484	-0.44595
Glyma02g11870	Gm02:10079361-10082752	sphingoid base hydroxylase 2	6.96182	0.533308	0.47239	1.16357	0.880972	0.268117	0.0555626	-0.894388	-2.08045	-0.399046
Glyma02g12081	Gm02:10302500-10306472	cycling DOF factor 2	0.59731	0.901918	-0.048883	-0.0824952	0.717412	-1.00085	0.12118	0.69469	-2.12027	0.8174
Glyma02g12185	Gm02:10421143-10423764	-	0.56401	-0.931619	-0.18604	-0.170566	-0.306805	0.899225	0.410413	2.08754	-0.812905	-0.989223
Glyma02g12930	Gm02:11188825-11193147	general regulatory factor 12	8.23978	0.963752	0.233133	0.462238	0.0129069	0.799107	0.119789	0.468824	-2.32025	-0.739409
Glyma02g13230	Gm02:11484117-11491037	auxin-like 1 protein	5.01836	-0.20343	1.03294	0.19713	-0.123978	-2.15048	-0.168459	-0.504105	1.16803	0.752363
Glyma02g13250	Gm02:11513807-11519514	6-phosphogluconolactonase 1	8.89016	0.275838	-0.269915	0.117676	0.940748	-2.01433	-0.0593793	-0.519995	1.61654	-0.0870179
Glyma02g13320	Gm02:11590199-11594769	Leucine-rich repeat receptor-like protein kinase family protein	0.63086	0.674046	-0.39599	0.268837	0.0380408	1.18389	0.768027	-0.185743	-2.29923	-0.0519378
Glyma02g13401	Gm02:11729654-11746942	K-box region and MADS-box transcription factor family protein	2.75944	0.00869273	0.585461	0.603586	-0.105923	1.09167	-0.310961	0.480102	-2.40009	0.0474398
Glyma02g13630,Glyma02g13640	Gm02:11943201-11958557	Prolyl oligopeptidase family protein:O-fucosyltransferase family protein	2.83261	-2.1609	0.416061	0.437521	-0.48356	-0.135404	0.371136	-0.554402	1.20255	0.906959
-	Gm02:11959829-11961138	.	1.35919	-0.00613776	0.212056	2.00212	-1.56019	-0.206395	-0.0437397	0.781485	-0.874004	-0.305283
Glyma02g13850	Gm02:12164792-12168779	senescence-related gene 1	26.7545	-0.0185108	-0.627991	0.362462	-0.30237	0.531524	0.859009	0.267668	1.15463	-2.22649
Glyma02g13910	Gm02:12247013-12249762	Auxin-responsive GH3 family protein	2.20791	2.02903	-0.440701	-0.492032	-0.743173	-0.924731	0.383761	-0.50752	1.18216	-0.486764
Glyma02g13941	Gm02:12261989-12264113	-	2.13973	-0.444339	2.04803	-0.0440443	-0.624075	0.618229	-1.12833	-0.181621	-0.987589	0.7437
Glyma02g13980	Gm02:12332716-12339449	TCP-1/cpn60 chaperonin family protein	1.91463	-0.643771	-0.206226	-0.217096	-0.805928	-0.31164	-0.279914	-0.6427	2.39931	0.707921
-	Gm02:12347835-12349449	.	1.16967	-0.602276	-0.602276	-0.602276	-0.354198	-0.463786	0.0642673	-0.602276	2.35686	0.805962
Glyma02g14140	Gm02:12616485-12623691	transferases;folic acid binding	1.70089	0.734769	1.22924	0.603383	-0.076919	-0.878348	0.692554	0.208695	-2.00696	-0.506471
Glyma02g14910	Gm02:13436574-13440240	nitrite reductase 1	3.98723	-0.653475	-0.442069	-0.478151	0.744192	-0.044651	-0.39224	-1.3671	2.05927	0.574185
Glyma02g15070	Gm02:13610011-13621475	ARP protein (REF)	22.5163	-0.765939	0.120559	-0.507635	0.00840316	-0.763667	-0.224068	-0.971955	2.1623	0.942023
Glyma02g15351	Gm02:13867831-13869205	-	0.7686	1.35429	-0.71325	0.0838814	0.764274	-0.241614	0.0409713	0.595865	-2.14125	0.256836
Glyma02g15600	Gm02:14104535-14108511	FAB2B Plant stearoyl-acyl-carrier-protein desaturase family protein	175.403	0.451895	0.664291	0.454574	-0.337126	1.0174	-0.0716862	-2.34552	0.572359	-0.406082
Glyma02g15760	Gm02:14273453-14277667	formin homology 1	5.62789	-1.19446	2.04416	0.165587	0.128256	0.932088	-0.50348	-0.0433341	-0.594254	-0.934615
Glyma02g15840	Gm02:14324058-14335306	TRICHOME BIREFRINGENCE-LIKE 38	3.04158	-0.691325	0.0983744	0.275683	2.07343	-0.176645	-0.456687	-1.63526	0.470862	0.0414586
Glyma02g16060	Gm02:14475023-14479533	RNI-like superfamily protein	2.59886	0.116791	-1.23102	-0.622593	2.04635	-0.436537	-0.873469	0.22143	-0.153559	0.93255
Glyma02g16090	Gm02:14506754-14508518	AUX/IAA transcriptional regulator family protein	10.7173	0.305197	0.515816	0.330307	-0.477267	0.650575	0.558683	0.374031	-2.52166	0.264312
Glyma02g16365	Gm02:14774918-14783173	sulfate transporter 3;1	1.88447	0.166189	-0.241106	0.206721	-0.49389	2.28699	-0.0244504	0.0339646	-1.47932	-0.455109
Glyma02g16560	Gm02:14938938-14940735	Plant protein of unknown function (DUF868)	0.35301	2.10341	-0.45611	0.0965924	-0.814756	-0.00255839	-0.449712	1.03309	-1.13243	-0.377585
Glyma02g16940	Gm02:15277677-15282070	RING/U-box superfamily protein	7.68981	-0.543683	-0.316119	-0.584315	0.104301	-0.0416601	0.309163	-1.60191	2.04884	0.625285
Glyma02g16970	Gm02:15316415-15320538	Protein kinase family protein	1.09696	-0.974878	0.397058	0.33848	-0.900669	-0.981187	-0.12689	2.03146	0.755207	-0.538699
Glyma02g16980	Gm02:15324068-15327750	histidine-containing phosphotransfer factor 5	1.54471	0.274828	0.423734	1.01835	0.463767	0.596915	-0.0303974	0.0510249	-2.4522	-0.345923
Glyma02g16990	Gm02:15333464-15334676	Leucine-rich repeat (LRR) family protein	0.50153	0.00788276	0.818715	-0.361143	-0.956321	-1.10933	0.348647	2.12812	-0.537042	-0.339408
Glyma02g16995	Gm02:15335165-15343101	-	0.44057	2.00565	-0.590589	0.225548	-0.660613	-1.08934	0.0300152	1.16603	-0.500661	-0.586029
Glyma02g17130	Gm02:15440952-15450225	DEGP protease 2	2.13032	-0.977702	0.340624	-1.11785	0.102983	-0.329964	-0.115299	-0.793322	2.05306	0.837419
Glyma02g17170	Gm02:15488294-15491581	F-box/RNI-like superfamily protein	10.0467	0.296321	-0.315436	-1.10143	0.330885	-0.412387	-0.388433	2.07809	0.686781	-1.1743
Glyma02g17276	Gm02:15582928-15591106	Cation efflux family protein	6.34238	-1.19814	-0.0405651	-0.333314	0.38046	-0.358332	0.0440281	-1.15308	2.13946	0.519374
Glyma02g17381,Glyma02g17400	Gm02:15660520-15676630	AAA-type ATPase family protein:AAA-type ATPase family protein	15.9206	-2.33809	-0.0481705	0.142833	-0.490648	-0.168769	0.567502	0.611553	0.689387	1.03446
Glyma02g17410	Gm02:15682657-15695271	AAA-type ATPase family protein	10.1355	-2.35452	1.10872	-0.197287	0.750719	-0.450941	0.390264	0.193728	0.0863378	0.473116
Glyma02g17430	Gm02:15711492-15714223	Small nuclear ribonucleoprotein family protein	16.0303	0.179293	-0.615137	-0.430906	-0.146404	-0.835661	0.119496	-1.19349	2.15926	0.763495
Glyma02g19754	Gm02:18950864-18954077	basic region/leucine zipper motif 60	55.0017	0.622023	0.40721	0.54029	-1.16487	-0.700143	-0.99303	-0.426359	2.01283	-0.298082
Glyma02g20490	Gm02:19815012-19819737	4\'-phosphopantetheinyl transferase superfamily	0.17374	-0.312119	-0.814951	-0.491677	0.148211	-0.949542	2.18318	0.456795	-0.842862	0.622704
Glyma02g21570	Gm02:20741586-20765856	ABC transporter family protein	0.25031	0.321512	-0.897665	2.41024	0.0143587	-0.670901	0.218491	-0.71115	-0.489583	-0.195147
Glyma02g21970	Gm02:21386877-21411823	protein kinase family protein / protein phosphatase 2C ( PP2C) family protein	3.56761	0.336241	0.921592	0.768267	0.621344	-0.38002	-0.948607	0.703361	0.1019	-2.12413
Glyma02g25260	Gm02:25984542-25988884	Ankyrin repeat family protein	5.87675	1.09175	-2.13725	0.864408	-0.171605	-0.0604221	0.928011	-0.532293	0.40569	-0.388344
Glyma02g25290	Gm02:26033128-26037895	glucose 6-phosphate/phosphate translocator 1	39.9907	0.780318	-0.667913	1.06588	0.10817	0.544894	0.448803	0.375423	-0.424488	-2.23108
Glyma02g25930	Gm02:26764777-26771668	UDP-glucosyl transferase 85A3	0.70794	-0.539231	-0.539231	-0.539231	-0.362198	-0.352417	-0.443437	-0.539231	2.32471	0.990269
Glyma02g26650	Gm02:27644846-27660100	protein phosphatase 2A-4	16.0249	2.21255	-1.39349	-0.381974	0.2862	-0.243326	-0.311791	-0.705522	0.529876	0.0074098
Glyma02g27191,Glyma02g27211	Gm02:28480774-28486704	Protein of unknown function, DUF593:-	4.58557	-0.429738	0.612639	-0.910672	-1.12396	-0.0856276	-0.402053	2.11397	-0.47212	0.697608
Glyma02g27365	Gm02:28814822-28835798	-	9.93442	-0.558433	-0.0805208	-0.705816	-0.114675	-0.653335	0.144402	-1.16314	2.04864	1.08297
Glyma02g28612	Gm02:29844455-29846799	Ribosomal protein L6 family	0.74197	-0.437984	-0.437984	-0.437984	-0.198673	0.226989	-0.437984	-0.437984	2.59962	-0.437984
Glyma02g29830	Gm02:31661913-31665709	basic helix-loop-helix (bHLH) DNA-binding superfamily protein	1.97614	0.316804	-1.00154	-0.215787	-0.367581	-0.768157	0.506568	-0.0688389	2.31349	-0.714999
Glyma02g30052,Glyma02g30066	Gm02:32121674-32127846	-:-	3.11255	-0.281835	-0.551286	-0.588638	-0.269549	-0.364218	-0.74261	-0.485305	2.30776	0.975761
Glyma02g30956,Glyma02g30973	Gm02:33479310-33485786	Transmembrane amino acid transporter family protein:Transmembrane amino acid transporter family protein	1.74371	-0.032871	1.38682	0.261357	0.119987	-0.553361	0.283023	0.0285128	-2.24516	0.751714
Glyma02g31140	Gm02:33794098-33794795	-	64.5266	0.715772	0.198875	0.558749	-0.246884	0.894634	-0.23943	0.720751	-2.37626	-0.226222
Glyma02g32100	Gm02:35318605-35333944	villin 2	18.2459	-2.04244	0.770653	-0.727163	0.815954	-0.129618	0.640273	-0.760566	0.780543	0.65233
Glyma02g34060	Gm02:38073959-38083979	carotenoid isomerase	5.59806	-0.600091	-0.345102	-1.29111	-0.574778	-0.251105	0.12491	0.216983	2.28147	0.438847
Glyma02g35010	Gm02:39752288-39755750	-	9.78974	-0.0863321	-0.572436	0.632764	0.657423	0.454556	0.138515	0.743156	-2.41883	0.451067
Glyma02g35072	Gm02:39826919-39835967	-	1.12917	-0.725036	0.131606	-0.91491	0.665806	-0.758745	-0.581157	-0.488986	0.482431	2.18892
Glyma02g35630	Gm02:40719549-40721122	NDR1/HIN1-like 1	1.4096	0.312795	0.0908019	0.242811	-0.991113	-0.344348	2.30904	0.0503521	-0.885376	-0.784847
Glyma02g36027,Glyma02g36040	Gm02:41406596-41412983	arginine/serine-rich zinc knuckle-containing protein 33:-	4.46387	-1.15894	-0.00842518	-0.898794	-0.296159	-0.621349	0.291614	-0.317486	2.07952	0.930012
Glyma02g36080	Gm02:41441160-41442844	-	5.4995	-0.276975	0.695779	-0.171115	-0.450023	0.536152	0.938691	0.475019	-2.33768	0.590232
Glyma02g36090	Gm02:41470764-41473580	AP2/B3-like transcriptional factor family protein	0.16628	-0.699773	2.12515	-0.808904	0.803788	-0.418203	-0.139054	-0.906154	-0.560504	0.603453
Glyma02g36310	Gm02:41726924-41731348	-	0.19177	0.72896	-1.28705	-0.018544	2.03178	-0.632874	0.264533	0.288199	-0.991559	-0.383263
Glyma02g36520	Gm02:42005931-42010581	DNA glycosylase superfamily protein	6.92281	-0.400925	0.287141	0.654557	0.163194	0.485705	0.0226509	1.41383	-2.21252	-0.413699
Glyma02g36530	Gm02:42014327-42019462	Cytosol aminopeptidase family protein	26.2814	2.08723	-0.614252	1.08489	0.289992	-0.381043	-0.142667	-0.67	-0.721096	-0.933097
Glyma02g36620	Gm02:42078362-42082287	-	11.5759	0.312619	-0.735568	-0.872148	-0.783467	-0.141036	0.291529	-1.00015	0.918486	2.00946
Glyma02g37060	Gm02:42389326-42390531	Phosphate-responsive 1 family protein	1.3594	-0.989627	2.09885	-0.480797	0.172082	-0.537935	-0.992881	-0.438696	0.903658	0.265393
Glyma02g37120	Gm02:42460275-42462781	general regulatory factor 2	17.1899	-0.0142601	0.189455	0.112981	0.177028	0.609777	0.184789	1.33266	-2.38652	-0.205842
Glyma02g37150	Gm02:42484611-42489728	cytochrome C oxidase 6B	34.8272	0.342541	-0.20742	0.761524	1.5251	0.276315	-0.0330649	-0.59209	-2.12211	0.0490776
Glyma02g37600	Gm02:42962483-42972705	-	3.42524	-2.00439	0.0279012	0.788706	-0.266323	1.51265	0.0956414	0.752602	-0.536451	-0.37041
Glyma02g37980	Gm02:43271673-43276335	GATA-type zinc finger protein with TIFY domain	4.51344	-1.02515	0.580471	-0.753092	2.00976	0.719429	-0.516332	0.424354	-0.77281	-0.666609
Glyma02g38250	Gm02:43598260-43599613	hydroxyproline-rich glycoprotein family protein	2.74735	0.246262	-0.415276	-0.361283	0.284997	0.755715	-0.644838	2.08342	-1.37963	-0.569388
Glyma02g38620	Gm02:43999149-44002266	Major facilitator superfamily protein	0.25161	-0.326308	0.233941	0.108074	-0.468576	-0.129105	0.543306	2.21819	-1.09628	-1.08328
Glyma02g38710	Gm02:44067831-44072009	NAC transcription factor-like 9	10.8578	-0.645127	1.21183	0.396718	0.903554	0.585916	-0.380244	0.509182	-2.01935	-0.562638
Glyma02g38750	Gm02:44096646-44099900	Heavy metal transport/detoxification superfamily protein	18.2455	-0.294175	0.396308	1.1282	-0.204686	0.855785	0.80361	0.0818881	-0.599592	-2.16732
Glyma02g38790	Gm02:44138603-44149762	GBF-interacting protein 1	5.94388	-2.02521	0.628426	-0.47963	1.32023	0.512097	-0.66509	-0.287275	0.14664	0.849651
Glyma02g38950	Gm02:44269262-44271332	Protein of unknown function (DUF740)	3.53252	-1.28656	2.09099	0.385524	0.637499	0.39084	-0.401717	-0.648979	-0.599556	-0.568086
Glyma02g39000	Gm02:44313839-44316516	Homeodomain-like transcriptional regulator	0.91726	0.935251	0.968915	-0.349469	-0.248795	0.238751	0.108178	1.00976	-2.15881	-0.503693
Glyma02g39063	Gm02:44358147-44358994	josephin protein-related	0.26574	0.938889	0.200081	-0.709728	-0.621605	2.12569	-0.578828	0.23412	-0.888966	-0.699779
Glyma02g39160	Gm02:44428145-44432310	pfkB-like carbohydrate kinase family protein	7.84184	1.17582	-0.362633	-2.01456	0.242253	0.440495	0.163783	1.28374	-0.279228	-0.649624
Glyma02g39300	Gm02:44557580-44564308	PHD finger transcription factor, putative	0.13558	2.47494	0.210632	-0.719109	0.163483	0.0451474	-0.687403	-0.367803	-0.402382	-0.71745
Glyma02g39570	Gm02:44847374-44851606	Protein of unknown function (DUF640)	3.16064	1.52951	-0.75282	0.623307	0.272481	-0.0970896	0.35854	-0.129316	-2.09564	0.291052
Glyma02g39680	Gm02:44917129-44922308	UDP-Glycosyltransferase superfamily protein	0.22274	-0.770825	0.708378	0.245841	-0.510504	-1.01106	-0.806122	-0.51533	2.07436	0.585138
Glyma02g39710	Gm02:44927920-44934614	Calcineurin-like metallo-phosphoesterase superfamily protein	0.87216	1.35315	0.470198	1.12506	-0.698245	-0.0468143	-0.0526202	-0.134121	0.0256535	-2.0423
Glyma02g39840	Gm02:45052879-45053804	-	0.23001	-0.45399	0.235956	-0.58953	-0.509402	-0.0972425	2.47981	0.26621	-0.750989	-0.580858
-	Gm02:45429002-45429756	.	0.6065	-0.427292	-0.200223	-0.427292	-0.113618	-0.427292	-0.427292	-0.194706	2.64503	-0.427292
Glyma02g40380	Gm02:45630366-45648754	Leucine-rich repeat protein kinase family protein	0.63034	-0.277899	-0.491115	0.881692	-0.231395	-0.806322	0.315522	-0.102315	-1.35253	2.06425
Glyma02g40726	Gm02:45958482-45960725	SET domain group 40	2.64349	-0.99803	0.379932	-0.97083	-0.440784	0.373896	0.0884834	-0.987252	2.09506	0.459591
Glyma02g40740	Gm02:45967535-45973138	sucrose synthase 6	0.42758	-0.340435	-0.0577366	0.219138	-0.715053	2.26639	-0.966781	-0.0296471	0.579715	-0.955676
Glyma02g40820	Gm02:46037469-46043054	cytosolic NADP+-dependent isocitrate dehydrogenase	11.3199	-0.0264747	0.426076	0.270853	0.477061	0.903644	-0.412476	0.645895	-2.46578	0.181223
Glyma02g40840	Gm02:46057541-46064197	glutamate decarboxylase	20.1744	0.281349	-0.0263835	0.723674	0.315527	0.278652	0.279081	0.584661	-2.60232	0.165753
Glyma02g40920	Gm02:46121766-46123094	-	8.37341	0.025649	0.449452	-1.72903	0.295133	2.07391	-0.341117	-0.485869	-0.0311259	-0.25726
Glyma02g41140	Gm02:46305334-46307524	plasmodesmata-located protein 7	0.19161	-0.0374987	-0.507415	0.260855	-0.133172	2.1955	-0.732277	0.783384	-0.99228	-0.837014
Glyma02g41170	Gm02:46331758-46335001	ADP-ribosylation factor-like A1A	5.14846	-0.772674	-0.41511	-0.379366	0.320094	-0.677329	-0.0635092	-1.01221	2.206	0.794018
Glyma02g41190	Gm02:46366017-46369234	O-Glycosyl hydrolases family 17 protein	5.17802	0.26567	-0.776722	0.814905	0.296616	0.266142	0.230679	1.39946	-0.419309	-2.07743
Glyma02g41500	Gm02:46608322-46612633	Radical SAM superfamily protein	7.22712	-0.659539	-0.160998	-0.16724	-0.779706	0.104927	-0.463151	-1.05973	2.08315	1.10232
Glyma02g41600	Gm02:46676220-46677255	FtsJ-like methyltransferase family protein	14.5095	2.30562	-1.08897	0.553691	0.425346	-0.304106	-0.50599	-0.397545	-0.584004	-0.403958
Glyma02g41630	Gm02:46725925-46727015	ROTUNDIFOLIA like 8	11.8993	-0.166681	-0.183905	0.639384	-0.0207129	1.01962	0.114344	1.04682	-2.3158	-0.133055
Glyma02g41810	Gm02:46911343-46917053	Regulator of chromosome condensation (RCC1) family protein	7.02513	0.830507	0.0381598	0.679043	-0.0963764	-2.01308	0.752458	1.14933	-0.647676	-0.692305
Glyma02g42140	Gm02:47200437-47202827	Duplicated homeodomain-like superfamily protein	4.42967	-0.889708	0.970448	0.29999	-0.0819071	1.12272	0.179514	0.199953	-2.16846	0.367421
Glyma02g42290	Gm02:47353532-47359138	Transmembrane amino acid transporter family protein	5.01961	0.244494	-0.404337	0.745496	0.0731573	-0.0549853	0.190702	0.474658	-2.38751	1.11837
Glyma02g42500	Gm02:47544905-47548971	Plant protein of unknown function (DUF828)	1.95112	1.16073	0.0651096	0.137768	-0.12874	0.344991	-0.514331	1.36769	-2.05283	-0.380354
Glyma02g42602	Gm02:47645138-47645645	-	632.692	0.366974	-0.53671	0.602784	0.201805	0.0725971	0.296864	1.33997	-2.2983	-0.0459689
-	Gm02:47646645-47647756	.	61.3896	0.423523	-0.603853	0.605247	0.305614	-0.163959	0.379604	1.37333	-2.22022	-0.0992937
Glyma02g42830	Gm02:47789123-47792189	PLAC8 family protein	4.9224	0.01955	-0.387134	-0.402513	0.829554	-1.42905	-0.12654	-0.818269	0.264665	2.04982
Glyma02g43025	Gm02:47910441-47919144	Glycosyl hydrolase family 85	0.09417	0.525563	-0.510261	0.202821	-0.163828	-1.02646	2.12769	-0.915684	0.568561	-0.808102
Glyma02g43150	Gm02:48005344-48009597	Leucine-rich repeat protein kinase family protein	17.9294	-0.93094	0.00441456	-0.324738	-0.0263681	-0.765419	1.00787	-1.1356	2.02872	0.142227
Glyma02g43250	Gm02:48066772-48067294	RING/U-box superfamily protein	1.23295	0.021403	0.474358	-0.629931	-0.0911315	0.210878	-0.426089	2.04503	-1.71713	0.112688
Glyma02g43370	Gm02:48152277-48153194	Calcium-binding EF-hand family protein	0.72787	0.306148	-0.041335	-0.156631	-0.534505	0.611915	-0.793584	2.26486	-1.038	-0.618941
Glyma02g43400	Gm02:48171619-48176017	Metallo-hydrolase/oxidoreductase superfamily protein	3.65695	-1.21793	-0.1821	-0.1122	0.365541	-0.503604	-0.101321	-0.925628	2.24217	0.435068
Glyma02g43440	Gm02:48209846-48213514	GDSL-like Lipase/Acylhydrolase superfamily protein	0.25601	0.312846	-0.540334	0.0267713	-0.58234	0.475221	-0.536536	2.30692	-1.1586	-0.303955
Glyma02g43620	Gm02:48377858-48380595	-	10.1541	0.312364	0.397973	0.983114	1.16795	-0.715308	-0.364657	-0.0441689	-2.14491	0.407667
Glyma02g43680	Gm02:48447077-48450932	glycosyl hydrolase 9B8	13.407	0.604078	-0.0985546	0.500757	-0.101074	0.669116	-0.877611	1.2964	-2.11002	0.116923
Glyma02g43910	Gm02:48591130-48598474	ERD (early-responsive to dehydration stress) family protein	0.52489	0.938968	-0.5248	0.323068	-0.493695	0.246974	-0.675433	2.00124	-1.31022	-0.505945
Glyma02g43970	Gm02:48649047-48668309	Structural maintenance of chromosomes (SMC) family protein	9.51655	-2.23587	0.116689	0.241377	0.0178114	-0.00519968	0.10502	-0.220878	1.66374	0.317514
Glyma02g44070	Gm02:48748749-48752621	hydroxy methylglutaryl CoA reductase 1	6.78027	0.53637	-0.112002	0.809783	-0.0497981	0.035249	-0.179227	1.58897	-2.03114	-0.598162
Glyma02g44130,Glyma02g44145	Gm02:48783330-48795176	F-box protein 2:Pyridine nucleotide-disulphide oxidoreductase family protein	11.7815	2.43871	-0.863908	0.297347	-0.191886	-0.857878	-0.487887	0.0229393	0.088384	-0.445863
Glyma02g44190	Gm02:48819923-48825504	Protein of unknown function (DUF630 and DUF632)	8.21585	-0.996118	-0.174983	0.347218	-0.466578	-0.720029	0.593802	-0.772148	2.27258	-0.0837643
Glyma02g44360	Gm02:48947680-48954748	Polynucleotidyl transferase, ribonuclease H-like superfamily protein	3.72666	-2.20704	-0.228016	0.745464	-0.595983	0.531232	-0.212796	0.281816	1.2544	0.430883
Glyma02g44500	Gm02:49062153-49072852	Histone superfamily protein	0.64347	-1.33691	0.0810946	-0.902684	-0.0335114	0.0351394	0.696865	-0.581135	2.13467	-0.0935971
Glyma02g44580	Gm02:49120686-49123486	early nodulin-like protein 18	7.1286	0.401135	0.00289303	-1.09502	0.907918	0.132766	0.11606	-2.10371	0.912621	0.72536
Glyma02g44710	Gm02:49195419-49196493	RNA-binding (RRM/RBD/RNP motifs) family protein	21.5575	2.15447	-1.02183	0.152872	0.264607	-0.316251	0.701366	-0.359521	-0.428469	-1.14715
Glyma02g44821	Gm02:49274107-49275774	-	3.5203	0.708617	0.486965	-0.198206	-0.135353	0.0328692	0.240523	1.47889	-2.18459	-0.429693
Glyma02g44951	Gm02:49383748-49386019	-	0.82581	0.60502	-0.246118	-0.385071	-2.11366	-0.16663	1.65509	0.381846	0.1992	0.0702532
Glyma02g45120	Gm02:49495950-49502812	maternal effect embryo arrest 22	2.098	-2.2592	0.74533	0.682895	-0.504411	0.407102	-0.238489	-0.403077	0.819096	0.750819
Glyma02g45220	Gm02:49552299-49561036	helicase in vascular tissue and tapetum	2.29966	-2.19249	-0.665959	0.519407	-0.457211	-0.0925086	0.415319	0.719046	0.7486	1.00607
Glyma02g45251	Gm02:49585001-49586373	-	1.91824	0.177946	-0.778321	-0.0122905	0.642642	-1.4212	-0.0734349	-0.88073	2.00877	0.336711
Glyma02g45336	Gm02:49628583-49630146	glutathione S-transferase PHI 9	3.86097	0.471222	0.284506	0.989705	0.806044	-0.162723	-0.0750949	-0.29857	-2.40687	0.391808
Glyma02g45570	Gm02:49784812-49785281	-	3.2965	0.101325	0.759507	1.22974	-0.172072	-2.26102	0.376062	0.420168	-0.63787	0.184283
Glyma02g45640	Gm02:49828402-49829405	phy rapidly regulated 2	8.88851	2.00906	-0.471107	-0.163226	-0.714781	-0.147621	-0.146665	0.738155	-1.55361	0.449804
-	Gm02:49894386-49896065	.	3.97699	0.0144847	-0.435277	-0.254244	-0.408936	-0.393289	-1.28383	-0.106519	2.34283	0.524754
Glyma02g45790	Gm02:49937007-49942753	citrate synthase 3	4.2534	-0.880173	-0.189595	-0.921168	0.34304	-0.347591	-0.465583	-0.616388	2.15934	0.918076
Glyma02g46030	Gm02:50123441-50124142	-	0.37045	0.145868	-0.687676	2.42408	0.563184	-0.461539	-0.470904	-0.24146	-0.709676	-0.56193
Glyma02g46140	Gm02:50191199-50195722	RNI-like superfamily protein	2.37157	-0.24597	-0.654105	-0.688663	-0.395175	-0.697292	0.0455951	-0.396232	2.42144	0.610371
Glyma02g46190	Gm02:50219628-50227651	-	0.83404	-2.07373	1.47404	0.25109	0.304518	0.0775045	-0.633761	-0.160009	-0.189393	0.94971
Glyma02g46330	Gm02:50317320-50320111	O-Glycosyl hydrolases family 17 protein	2.52193	-0.112701	0.6125	0.0471688	-0.200727	0.366212	-0.997309	2.13408	-1.22193	-0.627257
Glyma02g46340	Gm02:50328202-50329807	ethylene response factor 7	5.35798	-0.372864	0.125351	0.457548	-0.392795	0.685158	-2.01121	-0.690994	1.28716	0.912666
Glyma02g46390	Gm02:50360453-50365436	Co-chaperone GrpE family protein	3.92109	-0.684064	0.245984	2.18221	0.0972097	-0.830086	-0.0231421	-1.35191	0.423409	-0.0595253
Glyma02g46430	Gm02:50379652-50385683	trigger factor type chaperone family protein	3.17976	-0.592751	-0.677797	0.336322	-0.774779	0.350679	-0.529283	-0.71113	2.34587	0.252823
Glyma02g46460	Gm02:50404909-50407784	hydroxyproline-rich glycoprotein family protein	9.19299	-2.03171	0.885469	0.173565	1.07027	-0.240074	0.476096	0.667168	-1.08449	0.0835437
Glyma02g46950	Gm02:50739829-50742543	Pyridoxal-5\'-phosphate-dependent enzyme family protein	1.28049	0.121437	0.666858	0.135276	-0.760547	-0.505861	-0.805792	0.265597	2.11156	-1.22857
Glyma02g46965	Gm02:50748149-50750360	-	0.24388	2.22075	0.0943528	-0.399601	-0.207126	0.421442	-0.53503	-0.372727	-1.47915	0.257134
Glyma02g47100	Gm02:50811797-50814977	Sucrase/ferredoxin-like family protein	2.31694	-0.731124	-0.472688	-0.675277	0.100825	-0.343947	-0.834303	-0.284297	2.1813	1.05952
Glyma02g47330	Gm02:50944374-50948542	seed imbibition 1	1.15988	0.987652	-0.117269	0.173613	-0.0971348	0.47527	-0.193297	0.405034	-2.4308	0.79695
Glyma02g47350	Gm02:50955132-50962817	amino acid permease 7	11.4662	0.294225	0.144214	0.572184	0.559077	0.619647	0.710414	0.0131297	-2.48635	-0.426512
Glyma02g47420	Gm02:51004634-51011179	Neutral/alkaline non-lysosomal ceramidase	2.92675	-0.627487	0.526083	0.201016	0.608735	0.365813	-0.383077	1.10474	-2.27723	0.48137
Glyma02g47430	Gm02:51012027-51018735	cytosolic enolase	5.67401	-1.43891	-0.207804	0.0762372	0.749445	2.09646	-0.649929	0.20092	-0.168632	-0.657671
Glyma02g47520	Gm02:51083245-51086946	Sterile alpha motif (SAM) domain-containing protein	11.2923	0.667072	0.940245	-0.803613	0.470548	0.260671	0.270574	-0.3124	0.745193	-2.23823
Glyma02g47660	Gm02:51178821-51181543	DGCR14-related	4.23541	-0.0713414	-0.0100296	0.190724	2.25569	-0.917343	-0.945513	-0.805435	-0.317467	0.620705
Glyma02g47790	Gm02:51266002-51268317	FASCICLIN-like arabinoogalactan 7	26.4102	0.166412	0.607971	0.317955	0.126062	0.768665	-0.99443	1.17754	-2.1254	-0.0447874
Glyma02g48000	Gm02:51389713-51393366	phosphorylcholine cytidylyltransferase	19.1185	-2.01164	0.128203	-0.727221	0.281819	1.30838	0.74168	-0.643533	0.124202	0.798186
Glyma02g48066	Gm02:51471242-51518254	Patched family protein	7.16059	-2.14725	0.658082	-0.237513	0.126676	0.0632677	0.0729241	-0.286858	1.66898	0.0816417
Glyma02g48181	Gm02:51602182-51615481	Nucleotide-sugar transporter family protein	6.45783	-0.977649	0.0195622	-0.686662	0.415941	-0.247839	-0.53744	-0.904213	2.15671	0.76161
Glyma02g00260	Gm02:56535-58495	AUX/IAA transcriptional regulator family protein	5.64937	0.152966	-0.513784	0.781589	-0.957802	-0.5187	-0.952146	0.0428199	2.22272	-0.257735
Glyma02g00300,Glyma02g00310	Gm02:96975-103920	FAR1-related sequence 5:Sodium Bile acid symporter family	24.9759	-2.27141	0.987653	-0.079614	-0.379526	-0.259111	0.904636	0.139948	0.897889	0.0595787
Glyma02g00400	Gm02:203632-205729	Protein of unknown function (DUF506)	3.63945	1.28225	-0.897774	-0.311524	0.66376	0.577091	0.164019	0.472333	-2.09927	0.149113
Glyma02g00570	Gm02:346299-354628	-	2.28608	-1.42974	-0.08059	-0.523535	-0.572802	0.024779	-0.100271	-0.196163	2.19935	0.678889
Glyma02g00650	Gm02:446694-450768	Transducin/WD40 repeat-like superfamily protein	0.35147	-1.06056	0.204902	-0.125113	2.03732	-0.0332207	-1.54608	-0.145761	0.458243	0.210289
Glyma02g00690	Gm02:471882-481119	COP1-interacting protein-related	1.88974	-2.32324	-0.27556	0.0983277	-0.246052	0.713973	0.414829	0.236403	1.30899	0.072432
Glyma02g00850	Gm02:653250-659169	type one serine/threonine protein phosphatase 4	0.13678	-0.485697	0.022741	-0.585542	0.36366	-0.495798	-0.497523	2.50754	-0.700579	-0.128728
Glyma02g01060	Gm02:794941-806530	Albino or Glassy Yellow 1	7.11004	-0.757228	0.0739222	-1.06881	-0.576478	-0.532761	0.254233	-0.50144	2.06163	1.04701
Glyma02g01150	Gm02:856600-860695	Protein kinase superfamily protein	5.95223	-2.15513	1.1028	1.04957	0.501361	0.129723	-0.109785	0.442497	-0.256912	-0.703986
Glyma02g01270	Gm02:939352-942013	Pentatricopeptide repeat (PPR) superfamily protein	2.30161	0.0359546	0.109139	-0.334233	0.164184	-0.439037	-1.45304	-0.825661	2.11333	0.629404
Glyma02g01410	Gm02:1016183-1019537	-	2.4562	0.202598	-0.432256	-1.01905	0.0904022	-0.304346	0.392591	-0.910245	2.34833	-0.368098
Glyma02g01420	Gm02:1024238-1026604	WRKY DNA-binding protein 23	1.13745	2.27702	-0.423139	0.672498	-0.556089	-0.499632	-1.02866	-0.637254	0.363824	-0.168523
Glyma02g01830	Gm02:1311546-1315038	Pyridoxal phosphate (PLP)-dependent transferases superfamily protein	8.94984	-2.21033	0.296275	0.110976	0.784303	-0.976729	0.245119	0.792544	0.865106	0.0926673
Glyma02g01870	Gm02:1332751-1334440	-	6.72642	2.09921	-0.134175	-1.50389	-0.0158604	-0.748083	0.33022	-0.66343	0.284302	0.351777
Glyma02g02170	Gm02:1550742-1554792	NAD(P)-binding Rossmann-fold superfamily protein	19.936	0.801365	0.410221	0.399441	-0.0687316	0.888431	-0.129507	0.45436	-2.43043	-0.325152
Glyma02g02190	Gm02:1570963-1575212	-	6.68134	1.27274	0.0448708	-0.172042	0.710962	-0.814934	0.825839	0.255579	-2.10506	-0.0180563
Glyma02g02420	Gm02:1809520-1812952	Cystathionine beta-synthase (CBS) protein	1.36345	0.684367	-0.8574	2.26691	-0.704328	-0.121179	-0.125529	0.299893	-0.73474	-0.70803
Glyma02g02460	Gm02:1848248-1852404	Pectate lyase family protein	1.52598	0.667878	-0.311881	2.09714	0.297497	-0.441751	-0.100369	0.0596361	-0.826653	-1.44155
Glyma02g02550	Gm02:1880850-1883361	SPFH/Band 7/PHB domain-containing membrane-associated protein family	82.9306	0.57937	-0.0257933	0.620875	0.21894	0.326127	0.265216	0.460206	-2.61043	0.165505
Glyma02g02590	Gm02:1913475-1924209	-	2.0043	-1.00136	0.530142	-0.30101	-0.901084	-0.719814	0.308154	2.27145	0.0155722	-0.202104
Glyma02g02610	Gm02:1937276-1938821	glyoxal oxidase-related protein	3.27145	1.28718	-0.579123	0.364598	0.522687	0.615664	-0.339114	0.4845	-2.20206	-0.154241
Glyma02g02620	Gm02:1941981-1948728	nitrate transporter 1:2	0.25649	0.543228	-0.502672	2.07411	0.211058	0.44688	0.0171532	-0.491097	-1.25569	-1.04298
Glyma02g02660	Gm02:2018729-2024705	5\'-AMP-activated protein kinase-related	1.26899	-0.290613	-1.72568	-0.67795	0.456264	0.473699	0.0322578	-0.193073	2.00036	-0.0751105
Glyma02g02777	Gm02:2108020-2112246	Disease resistance protein (TIR-NBS-LRR class) family	1.16214	0.977667	0.0568274	0.642428	-0.270659	0.24276	0.811579	0.10366	-2.40883	-0.155481
Glyma02g02900	Gm02:2177645-2182966	Galactosyltransferase family protein	10.623	0.162849	-0.429335	-1.02959	0.436864	-0.961858	0.838562	-0.29464	2.0541	-0.777018
Glyma02g03020	Gm02:2319695-2322321	myb-like transcription factor family protein	7.95201	-0.0891297	0.671146	-0.224717	0.197897	0.771999	0.358738	0.431378	-2.52489	0.407582
Glyma02g03050	Gm02:2349693-2355263	ARM repeat superfamily protein	0.66075	2.5257	0.130234	0.0664235	-0.517825	-0.231782	-0.085894	-0.7136	-0.777388	-0.395815
Glyma02g03530	Gm02:2783770-2785663	-	2.01392	-0.493809	-0.589179	-0.541431	-0.222585	-0.336981	-0.588596	-0.585292	2.23848	1.11936
Glyma02g03670	Gm02:2882178-2895159	Protein kinase superfamily protein	0.33177	1.06237	-0.263406	-0.312644	-0.8969	0.0426309	-0.624258	2.17789	-0.769213	-0.416415
Glyma02g03710	Gm02:2923817-2927367	nodulin MtN21 /EamA-like transporter family protein	12.8075	-0.276495	0.559064	0.306616	0.205262	0.624411	0.245072	0.656243	-2.55699	0.236779
Glyma02g03860	Gm02:3091420-3094669	spermidine synthase 1	14.5691	1.09424	-0.0188824	2.07506	-0.394539	0.137063	-1.07312	-0.61268	-0.785861	-0.421208
Glyma02g03880	Gm02:3113858-3117068	Disease resistance protein (TIR-NBS-LRR class) family	3.50606	0.381638	0.13455	-2.13409	0.5918	-0.411308	-0.428458	-0.13945	1.52654	0.478691
Glyma02g03930	Gm02:3142634-3145436	Plant protein of unknown function (DUF936)	0.76659	-1.09216	0.488628	-0.511232	-0.295135	-0.53158	-0.234069	-0.555947	2.32567	0.4059
Glyma02g03990	Gm02:3193481-3204208	carbonic anhydrase 2	8.16251	0.110976	0.625805	0.744116	-0.0847954	0.570958	-0.319277	0.377247	-2.4982	0.473174
Glyma02g04180	Gm02:3356748-3357309	-	2.54054	0.296986	-0.38923	2.16961	-0.210573	0.308135	-0.404762	-0.019956	-1.65547	-0.094687
Glyma02g04220	Gm02:3400617-3406509	cysteine-rich RLK (RECEPTOR-like protein kinase) 3	7.08099	0.0833312	0.838109	0.606078	-0.328514	0.643035	0.201593	-0.0293759	-2.47882	0.464592
Glyma02g04350	Gm02:3524296-3527551	armadillo repeat only 4	1.65783	-0.253472	2.35876	-0.131265	-0.34557	0.231139	-1.26305	0.13505	-0.753622	0.0219674
Glyma02g04701	Gm02:3821174-3840995	kinesin like protein for actin based chloroplast movement 1	5.16799	-0.429333	-0.0417814	-0.156319	-1.12233	-0.752289	0.145691	-0.534766	0.585957	2.30508
Glyma02g04920	Gm02:3997896-4004027	conserved oligomeric Golgi complex component-related / COG complex component-related	4.99732	-2.0423	1.32864	0.314926	1.19547	0.307431	-0.432562	0.0369769	-0.329278	-0.379413
Glyma02g05070	Gm02:4110052-4120285	-	9.54815	0.355134	-0.2742	1.01378	-2.39018	-0.135483	0.0232427	0.904496	0.46884	0.0341585
Glyma02g05370	Gm02:4344417-4346972	Ribosomal protein S4 (RPS4A) family protein	140.386	2.32464	-0.557416	0.0741306	0.0554345	-0.158779	-0.295699	-1.29252	-0.565945	0.416196
Glyma02g05430	Gm02:4368124-4374045	endonuclease/exonuclease/phosphatase family protein	1.08436	-2.45379	0.300149	-0.471518	0.55548	0.460641	-0.0756122	0.219557	0.828415	0.636813
Glyma02g05440	Gm02:4375743-4382615	calcium-dependent protein kinase 28	1.45434	-0.998453	0.227816	-0.273761	-2.03942	0.503531	0.731525	-0.108825	0.966021	0.991612
Glyma02g05450,Glyma02g05470	Gm02:4388741-4400056	flavanone 3-hydroxylase:flavanone 3-hydroxylase	26.1753	0.282471	0.125742	0.781777	0.422814	0.862538	-0.352402	0.485126	-2.44639	-0.161682
Glyma02g05620	Gm02:4486686-4490253	vascular related NAC-domain protein 1	0.20843	0.113814	-0.895959	-0.817092	-0.768492	-0.107092	-0.315581	-0.302707	2.23211	0.860863
Glyma02g05890	Gm02:4741685-4752480	folate transporter 1	1.34274	-0.434833	0.747716	-0.388703	-0.771732	-0.821653	0.41401	-0.73539	2.24762	-0.25706
Glyma02g05910,Glyma02g05920	Gm02:4754303-4756796	-:Ribosomal protein L12 family protein	7.06791	2.06527	-0.64525	0.656685	-0.82144	0.714023	-1.11325	-0.614425	0.0470951	-0.288879
Glyma02g06020	Gm02:4829531-4832167	cytochrome BC1 synthesis	0.48392	-0.657476	2.34214	-0.0251326	0.189494	-0.0479988	-0.81994	0.508702	-0.778987	-0.71088
Glyma02g06300	Gm02:5012699-5016697	alpha/beta-Hydrolases superfamily protein	1.22027	0.515914	-0.485121	2.33574	-0.141723	-0.406119	-0.924162	-0.258328	-0.924162	0.287936
Glyma02g06440	Gm02:5129626-5133446	Leucine-rich repeat (LRR) family protein	17.6207	-0.232514	0.817337	-0.128769	-0.703179	-1.02567	-0.31591	-0.559578	2.29772	-0.149664
Glyma02g06450	Gm02:5134671-5138151	Protein of unknown function (DUF1195)	4.10074	-0.574283	0.687821	-0.501576	-0.633021	-0.544768	-1.11817	-0.0260485	2.16893	0.541077
Glyma02g06650	Gm02:5296485-5302975	PQ-loop repeat family protein / transmembrane family protein	3.19918	-0.315646	-0.485418	-0.327599	-0.580702	-0.415612	-0.416172	-0.230338	2.60653	0.164941
Glyma02g07160	Gm02:5712004-5718152	rhomboid protein-related	15.9509	0.485999	-0.0552003	0.732556	-0.129549	0.791562	-0.663061	-0.350984	1.28097	-2.09214
Glyma02g07200	Gm02:5734244-5737346	signal recognition particle 19 kDa protein, putative / SRP19, putative	12.3654	2.0615	-0.677284	-1.2671	0.112772	-0.933163	0.122555	-0.411863	0.746457	0.246227
Glyma02g07240	Gm02:5752573-5756073	auxin signaling F-box 3	3.33329	-0.0110209	-0.419575	-1.46878	-0.302916	0.180839	0.0790839	-0.839026	2.08481	0.696721
Glyma02g07290	Gm02:5792593-5796711	Phosphoglycerate mutase family protein	5.44713	-1.03094	0.203543	-0.196473	2.19306	-0.391918	0.00951123	0.171739	-1.31741	0.359018
Glyma02g07520	Gm02:5941985-5943329	-	5.18217	1.33547	-0.693668	0.814076	0.957272	-0.286818	0.109885	0.00119185	-2.00158	-0.235793
Glyma02g07610	Gm02:5992622-5994405	xyloglucan endotransglucosylase/hydrolase 5	1.60641	-0.571904	-0.357369	-0.590584	-0.317789	-0.180907	-0.57414	-0.472928	2.48423	0.581381
Glyma02g07861	Gm02:6217174-6221758	Pentatricopeptide repeat (PPR) superfamily protein	0.35441	0.276545	-0.310422	-1.04513	-0.635517	2.10783	0.174873	-1.07033	0.792276	-0.290073
Glyma02g08000	Gm02:6280134-6283948	APR-like 5	4.60992	-0.327119	0.292866	0.396069	0.736001	2.03705	-0.532708	-0.356611	-1.00687	-1.2387
Glyma02g08091	Gm02:6336128-6338496	-	0.12255	0.650022	0.365025	-0.331818	-0.874435	-0.458092	-0.834309	2.16499	0.269387	-0.950697
Glyma02g08115	Gm02:6345004-6361445	plasma membrane intrinsic protein 2	3.33987	-0.256006	0.264493	1.05198	-0.406998	2.02583	-0.316429	-0.700822	-1.33882	-0.32322
Glyma02g08300	Gm02:6540251-6542762	lectin protein kinase family protein	0.7429	0.79744	2.06549	-0.790946	-0.615326	0.443312	-0.447468	0.327297	-0.834543	-0.945128
Glyma02g08460	Gm02:6622936-6623412	-	1.53041	-0.447442	-0.447442	-0.447442	-0.447442	2.48624	-0.447442	-0.447442	-0.447442	0.645883
Glyma02g08521	Gm02:6653725-6654374	-	2.95239	-0.762566	0.321793	-0.32161	0.584314	0.00248617	-0.960874	2.25424	-0.905661	-0.212109
Glyma02g08700	Gm02:6752742-6757577	Nucleotide-sugar transporter family protein	3.38233	-0.217037	-1.00358	-0.751872	0.563017	-0.594373	-0.118257	-0.290563	2.3685	0.0440713
Glyma02g08750	Gm02:6783998-6784870	Protein of unknown function (DUF3511)	0.41452	2.04421	-1.09709	0.289723	-0.414988	-0.351475	-0.902149	0.873245	-0.751764	0.310355
Glyma02g08870	Gm02:6860958-6866630	polypyrimidine tract-binding protein 3	13.94	-0.46255	0.584653	-0.99516	0.138981	-0.490851	-0.812143	-0.797326	2.08103	0.753433
Glyma02g08901	Gm02:6883060-6887536	-	0.1966	0.230197	-0.716788	-0.15832	-0.688577	0.312457	-0.894036	-0.144315	2.42533	-0.366136
Glyma02g09000	Gm02:6956839-6958217	Protein of unknown function (DUF793)	5.07637	0.7601	0.0943796	0.00792552	0.121805	2.03015	-1.4165	-0.721164	-0.866182	-0.0104607
Glyma02g09020	Gm02:6975830-6977592	-	1.65992	-0.0586891	0.285948	0.0168361	-0.460582	0.215162	1.87077	-2.01644	0.272839	-0.125739
Glyma02g09120	Gm02:7101975-7108048	zinc ion binding	3.79898	-0.631477	-0.521282	-0.0465453	-0.00169548	-0.315785	-0.832423	-0.474239	2.48965	0.333836
Glyma02g09220	Gm02:7198192-7198411	-	1.11753	0.6889	-0.723364	0.598203	-0.723364	0.206383	-0.723364	2.12337	-0.723364	-0.723364
Glyma02g09300	Gm02:7271484-7274461	Ran BP2/NZF zinc finger-like superfamily protein	0.66654	0.274407	0.167277	0.0282401	-1.26178	-0.25622	0.383591	-1.12184	2.16539	-0.378937
Glyma02g09321	Gm02:7290861-7291546	-	2.1692	-0.158649	-0.21995	-0.563904	0.559095	-0.424318	-0.336253	2.47028	-0.765445	-0.560864
Glyma02g09380	Gm02:7341864-7354356	cleavage and polyadenylation specificity factor 73 kDa subunit-II	1.19223	-1.1602	-0.267479	-0.532675	0.762225	-0.0326268	-0.191506	-0.645847	2.28392	-0.215728
Glyma02g09570	Gm02:7488470-7491520	Pentatricopeptide repeat (PPR-like) superfamily protein	0.2057	0.246684	0.0125152	-0.818941	-0.716092	1.13785	-0.979458	-0.350665	2.01876	-0.550586
Glyma02g09600	Gm02:7528288-7533809	related to AP2.7	0.62602	0.428549	-0.5472	0.119934	-1.21922	-0.728729	0.28382	-0.919446	2.07375	0.508534
Glyma02g10040	Gm02:7956643-7959618	-	1.09418	0.103648	1.19016	0.322402	1.28566	0.242556	0.000158692	-2.01557	-0.395806	-0.733396
Glyma02g10060	Gm02:7965841-7973596	phenylalanyl-tRNA synthetase class IIc family protein	5.01368	-0.897676	-0.694819	-0.0167893	-0.293114	-1.17626	0.162808	0.20543	2.22112	0.489412
Glyma02g10180	Gm02:8062475-8064722	-	2.72072	0.285032	-1.36369	-0.947942	-0.392929	0.311691	-0.152898	-0.142487	2.19599	0.207171
Glyma02g10220	Gm02:8087117-8093779	TATA BOX ASSOCIATED FACTOR II 59	6.0405	-0.82253	-0.313391	-0.987645	2.07078	0.238549	0.394178	-0.199674	0.714563	-1.09495
Glyma02g10320	Gm02:8186067-8188789	heat shock cognate protein 70-1	3.49835	-0.490852	-0.574519	1.4762	-0.298833	2.00724	-0.574519	-0.465554	-0.574519	-0.504625
Glyma02g10710	Gm02:8611390-8616070	glucose-6-phosphate dehydrogenase 2	5.55627	-2.26593	0.606402	-0.228823	-0.0770463	0.487012	-0.556821	1.2021	0.640412	0.192674
Glyma02g10780	Gm02:8668318-8674095	Transducin/WD40 repeat-like superfamily protein	4.13298	0.181253	0.143658	0.453301	-0.671111	0.455854	-0.547125	-2.0075	1.61638	0.37513
Glyma02g11151	Gm02:9352739-9357431	Protein kinase superfamily protein	0.34313	-0.405144	0.296121	-0.605275	-0.284456	-0.988482	-0.42833	-0.786329	2.04595	1.1559
Glyma02g11180	Gm02:9365459-9371178	transferases, transferring glycosyl groups	1.41354	0.0754694	-0.0218749	-1.50792	-0.263042	-0.180078	2.16783	0.100351	-0.833462	0.4628
Glyma02g11280	Gm02:9467620-9478884	Cytochrome b561/ferric reductase transmembrane protein family	13.5863	0.7422	-0.0844995	0.72278	0.58827	0.286247	0.594691	0.31853	-2.29746	-0.870724
Glyma02g11580	Gm02:9764991-9770910	poly(A) binding protein 8	158.039	-0.0507148	0.181324	-0.79566	0.394273	-0.447192	-0.267951	-1.30609	0.0121521	2.27996
Glyma02g11730	Gm02:9920550-9927426	Cyclophilin-like peptidyl-prolyl cis-trans isomerase family protein	7.31448	0.788434	-0.215941	0.984831	-0.159876	0.460749	0.923944	0.113542	-2.17753	-0.718201
Glyma02g11781	Gm02:10011002-10013248	TCP family transcription factor	0.52355	0.629541	-0.74598	0.6504	0.966178	0.486721	-0.0104813	0.153542	-2.3223	0.192429
Glyma02g11800	Gm02:10039094-10043279	peroxisomal adenine nucleotide carrier 1	4.96549	-0.437093	-0.494519	-0.243671	-0.876392	-0.368688	-0.363478	-0.572684	2.18226	1.17417
Glyma02g11890	Gm02:10096274-10101415	S-adenosyl-L-methionine-dependent methyltransferases superfamily protein	9.17201	-0.923773	-0.274093	-0.604005	-0.411711	0.351052	-0.438128	-0.159041	2.48914	-0.0294821
Glyma02g11935	Gm02:10132758-10145717	Protein of unknown function (DUF1666)	0.63676	-0.285099	0.82485	0.182245	-0.3364	1.33011	0.166251	0.589462	-2.20879	-0.262496
Glyma02g11950	Gm02:10151914-10157493	zinc finger homeodomain 1	4.02086	-0.468742	0.369636	-1.16181	0.190845	-0.187657	-0.350248	-1.12547	2.10731	0.626178
Glyma02g12140	Gm02:10367090-10369542	expansin A1	5.42762	-0.3075	0.457824	1.34705	0.0564699	0.454113	-0.333318	0.933949	-2.10621	-0.50239
Glyma02g12160	Gm02:10407359-10411595	S-adenosyl-L-methionine-dependent methyltransferases superfamily protein	2.68279	-0.867144	0.174529	0.741391	0.934926	0.293189	1.03495	-0.456761	0.235907	-2.09105
Glyma02g12330	Gm02:10595828-10599649	-	8.94444	-2.01561	0.39192	-0.321107	0.329853	-0.077682	0.704409	-0.468217	1.67419	-0.217809
Glyma02g12380	Gm02:10645172-10648438	-	8.29076	-0.801213	0.187796	-0.6993	0.0591375	0.0738004	-0.740725	-0.857343	2.30622	0.471639
Glyma02g12460	Gm02:10726356-10732941	DHHC-type zinc finger family protein	5.99457	-0.827516	0.334952	-0.393701	0.717392	-0.0766648	0.272358	2.04724	-0.801507	-1.27267
Glyma02g12586	Gm02:10846587-10850814	chorismate mutase 3	1.35947	-1.05374	0.667352	-0.403088	-0.890666	0.904285	2.02442	-0.262603	-0.399836	-0.586228
Glyma02g12690	Gm02:10974670-10978515	Ankyrin repeat family protein	5.97938	0.130565	-0.199114	-0.132596	-0.969509	0.825981	-0.73157	-0.999464	2.18134	-0.105741
Glyma02g12710	Gm02:10986357-10988757	-	1.19951	0.022306	-0.704634	-0.329352	-0.830854	0.401698	-0.730547	0.54948	2.29283	-0.670919
Glyma02g12785	Gm02:11046111-11050631	Leucine-rich repeat (LRR) family protein	11.4584	-2.12684	0.391804	0.650902	0.631106	0.902989	-1.08736	0.587747	0.304645	-0.255063
Glyma02g12840	Gm02:11117629-11120481	C2H2-like zinc finger protein	0.8021	0.649743	-0.575573	0.300503	-1.25241	-0.774508	2.11087	0.00824609	-0.693363	0.226435
Glyma02g12960	Gm02:11215767-11222631	alpha/beta-Hydrolases superfamily protein	4.99296	-0.205067	-0.160299	1.26824	-0.210625	0.812525	0.89724	0.220947	-0.497515	-2.12553
Glyma02g13053	Gm02:11302119-11303308	indole-3-butyric acid response 1	7.31019	2.05135	-0.77018	0.0938606	0.287036	-1.05524	0.948913	-0.0818949	-0.716198	-0.75762
Glyma02g13380	Gm02:11692902-11694668	-	0.11119	2.52953	-0.703282	-0.0314916	-0.510907	0.178884	-0.475484	-0.241614	-0.726638	-0.019216
-	Gm02:11785425-11787256	.	6.64579	1.02513	-0.47994	0.529608	0.304248	0.993688	0.133912	0.279418	-2.22407	-0.561956
Glyma02g13730	Gm02:12054772-12057957	sugar transporter 1	5.31443	0.879968	0.482655	0.623357	0.120491	0.404151	0.131828	-0.136177	-2.52782	0.0215743
Glyma02g14021	Gm02:12377370-12379156	-	2.13855	-2.04411	0.349446	-0.262872	0.140188	0.212	-0.521738	1.75571	-0.0808618	0.452288
Glyma02g15050	Gm02:13583661-13596850	autophagy 2	2.74179	-2.47842	0.704307	-0.0668669	0.816679	-0.204574	0.707498	0.302044	-0.0172465	0.236654
Glyma02g15380	Gm02:13906301-13908552	2-oxoglutarate (2OG) and Fe(II)-dependent oxygenase superfamily protein	2.11041	0.66686	0.531516	0.63469	0.041521	-0.738647	1.26172	-0.682806	-2.0394	0.324536
Glyma02g15400	Gm02:13915849-13918244	2-oxoglutarate (2OG) and Fe(II)-dependent oxygenase superfamily protein	6.58392	0.53593	-2.21147	1.30159	-0.654665	0.0512647	-0.0695864	-0.00323746	0.260176	0.790101
Glyma02g15420	Gm02:13931162-13935347	Tetratricopeptide repeat (TPR)-like superfamily protein	0.22722	0.73779	-0.601337	-0.682145	0.0379167	-0.116147	0.152924	-0.571055	2.21244	-1.17022
Glyma02g15500	Gm02:13990877-13996907	Eukaryotic translation initiation factor eIF2A family protein	16.2515	-0.353627	-0.509763	-0.138719	2.35015	-0.538001	0.192901	-1.30374	0.171261	0.130043
Glyma02g15940	Gm02:14403217-14403641	Signal recognition particle, SRP9/SRP14 subunit	5.10594	0.174292	0.463251	0.540806	1.04998	-0.913198	0.685337	-2.09579	-0.526635	0.621907
Glyma02g16140	Gm02:14554934-14557325	Protein of unknown function (DUF506)	28.8817	0.66308	0.32436	-0.13127	-2.32661	-0.275226	1.08654	0.317544	0.722735	-0.381118
Glyma02g16231	Gm02:14634618-14636388	-	0.60047	0.216248	-0.683891	0.443894	-0.909839	0.0250906	-0.111211	2.34606	-0.842085	-0.484316
Glyma02g16260	Gm02:14649546-14668453	Beige/BEACH domain ;WD domain, G-beta repeat protein	2.12692	-2.07626	1.12713	-0.173214	-0.783458	0.856822	0.407769	0.898339	-0.259779	0.00276041
Glyma02g16280	Gm02:14692650-14696990	indeterminate(ID)-domain 12	0.70572	-0.114581	0.956589	0.176743	0.539494	0.45948	0.194114	0.802985	-0.697568	-2.31718
Glyma02g16450	Gm02:14854982-14857931	KOW domain-containing protein	3.20988	0.987382	0.147517	0.868766	-2.40512	-0.0421929	0.441066	0.319477	-0.398601	0.0816965
Glyma02g16540	Gm02:14912315-14921022	Acyl-CoA N-acyltransferase with RING/FYVE/PHD-type zinc finger protein	6.11691	-2.30062	0.911689	-0.473899	0.3307	0.587126	0.0931268	0.886721	-0.465623	0.430776
Glyma02g16590	Gm02:14966393-14970945	ribosome recycling factor, chloroplast precursor	12.6547	-0.0100566	-0.283875	-0.361513	-0.83624	0.054911	-1.09947	-0.662822	2.00018	1.19893
Glyma02g16700	Gm02:15073584-15077472	F-box family protein	2.52484	0.59759	-0.465969	-0.60926	-1.28071	0.603992	0.314627	-0.892978	2.01786	-0.285279
Glyma02g16810	Gm02:15142266-15154565	Tudor/PWWP/MBT domain-containing protein	7.38631	-2.41186	0.799578	-0.304767	-0.277781	0.893354	0.653555	0.228884	0.273459	0.145601
Glyma02g16830	Gm02:15167640-15174381	pale cress protein (PAC)	1.27044	-0.273514	0.355593	-1.35601	-0.207366	-0.937814	0.0905747	-0.212823	2.20735	0.334035
Glyma02g16930	Gm02:15269010-15271944	methyl-CPG-binding domain 4	9.11941	-0.556331	-0.912806	-0.0915013	-0.136219	0.629022	-0.577425	-0.827179	2.32263	0.149753
Glyma02g17021	Gm02:15361746-15365896	Ankyrin repeat family protein	1.36522	1.50419	0.0566563	-0.836313	0.434113	0.12034	0.0803305	0.571954	-2.1131	0.181776
Glyma02g17100	Gm02:15422788-15427928	Mitochondrial substrate carrier family protein	1.62745	-1.30053	-0.177626	-0.0861344	-0.878408	-0.111874	2.12638	0.755216	0.248918	-0.575956
Glyma02g17181	Gm02:15498102-15501854	B-box type zinc finger protein with CCT domain	0.2911	-0.114446	-0.0733484	-0.904995	0.391147	-0.824296	-1.07431	-0.345847	2.07152	0.874693
Glyma02g17260	Gm02:15577133-15581286	Zinc finger C-x8-C-x5-C-x3-H type family protein	4.45006	-0.757014	0.370413	0.309397	0.955966	0.124808	-0.394012	1.27318	0.224019	-2.10669
-	Gm02:15660520-15676630	.	4.14949	-0.216246	1.17853	-1.08934	0.492779	0.460558	0.319165	0.290371	0.643303	-2.07911
Glyma02g18090	Gm02:16502337-16503700	Concanavalin A-like lectin protein kinase family protein	0.64324	-0.256371	-0.389048	2.66221	-0.26568	-0.389048	-0.389048	-0.389048	-0.305957	-0.278029
Glyma02g18380	Gm02:17169064-17174480	dihydroflavonol 4-reductase	13.1375	0.926492	-0.0571091	0.368666	0.360966	0.132896	0.305583	0.232631	-2.57212	0.301951
Glyma02g18890	Gm02:17791828-17796940	Enhancer of polycomb-like transcription factor protein	4.81114	-0.888566	0.0169942	-0.345038	-0.405941	0.422253	-1.29634	-0.202801	2.18129	0.518034
Glyma02g19110	Gm02:18013613-18017413	exocyst complex component sec15A	4.76432	0.439904	-0.722059	-0.456262	0.00367893	-1.01256	0.329333	-1.18107	2.06459	0.534555
Glyma02g19380	Gm02:18393663-18397593	copper chaperone	44.9097	0.937963	0.549165	0.904266	-0.109554	0.331322	0.287808	-0.0501907	-2.35554	-0.495233
Glyma02g25024	Gm02:25937789-25943883	ortholog of human splicing factor SC35	0.50458	-0.31487	0.0879945	-0.485865	2.39149	-0.0839891	-0.841832	-0.967372	-0.255547	0.470058
Glyma02g26680	Gm02:27687073-27690291	Protein of unknown function (DUF620)	0.92706	0.163793	0.355651	1.43497	-0.087707	0.855607	-0.404082	0.392286	-2.08226	-0.628351
Glyma02g28106	Gm02:29516489-29548584	P-loop containing nucleoside triphosphate hydrolases superfamily protein	48.6649	1.08614	-0.767416	0.421162	0.302359	-0.326366	-0.188907	-2.11365	1.01018	0.576535
Glyma02g29170	Gm02:30626571-30632170	Protein phosphatase 2C family protein	1.82988	-0.336416	0.828001	-0.349893	1.03551	0.488676	-0.214359	0.527368	-2.30961	0.330709
Glyma02g29250	Gm02:30733172-30743476	neurochondrin family protein	15.2089	-0.500053	-0.354863	-0.115114	-0.893331	0.167434	-0.0181887	-1.30628	2.01857	1.00168
Glyma02g31971	Gm02:35217695-35218009	ATP synthase epsilon chain	10.8319	0.530063	-0.00208718	0.833903	-0.610601	-0.166057	0.726061	0.701907	-2.34393	0.330723
Glyma02g33070	Gm02:36780903-36792085	NADPH-dependent thioredoxin reductase C	0.84785	-0.310106	-0.264685	0.454877	-2.16952	0.909798	0.837752	0.786037	0.487313	-0.73154
Glyma02g34700	Gm02:39169187-39174679	apurinic endonuclease-redox protein	3.60185	-1.21386	0.497897	0.160592	-1.07933	-0.0433295	0.0481287	-0.433927	2.20787	-0.14397
Glyma02g35990	Gm02:41377639-41380993	ubiquitin E2 variant 1D-4	52.2276	0.167089	-0.768436	0.986593	1.31703	0.449787	0.454914	-0.190892	-2.01714	-0.398886
Glyma02g36360	Gm02:41814858-41816743	-	12.7292	2.37145	-0.608483	0.220198	0.232393	-0.558507	-0.0561457	-0.438429	-1.18144	0.0189806
Glyma02g36390	Gm02:41849292-41850553	Cytochrome c oxidase, subunit Vib family protein	33.7616	0.560774	-0.458762	-0.675409	0.706658	0.677568	0.169612	-2.2163	1.03984	0.196022
Glyma02g36820	Gm02:42240512-42243355	Ribosomal protein L35	5.57523	-0.917288	-0.364393	-0.512198	-0.339529	0.178872	-0.754717	-0.592211	2.00149	1.29996
Glyma02g37041	Gm02:42364962-42365613	-	0.65042	-0.471366	-0.195985	-0.471366	0.215037	-0.257954	-0.471366	2.59574	-0.471366	-0.471366
Glyma02g37200	Gm02:42525321-42527173	Amino acid permease family protein	2.46815	0.00881428	1.21848	0.655013	0.419321	-0.522963	-0.279969	0.540154	-2.28201	0.243174
Glyma02g37500	Gm02:42838378-42839839	-	1.82495	-0.264827	0.295188	0.18909	-0.11919	-0.383645	-1.16172	-0.60075	2.409	-0.363072
Glyma02g37740	Gm02:43077944-43080740	Chaperone DnaJ-domain superfamily protein	7.57679	2.17794	-0.450288	-0.98838	1.00163	0.0633663	-0.372623	-0.284529	-0.883381	-0.263604
Glyma02g37891	Gm02:43192713-43198204	hydroxyproline-rich glycoprotein family protein	3.54153	-2.17771	-0.247716	-0.42971	1.42703	-0.266404	0.0892335	0.436183	0.478185	0.690873
Glyma02g38000	Gm02:43298556-43323784	Golgi-body localisation protein domain ;RNA pol II promoter Fmp27 protein domain	1.01803	-0.468143	1.08478	0.495693	-2.06761	-0.744788	0.403309	1.09263	0.377161	-0.172999
Glyma02g38020	Gm02:43347264-43364774	ubiquitin-protein ligase 1	9.17385	-2.25679	1.39246	-0.234097	0.868616	-0.239052	0.0632813	0.225966	0.212995	-0.0332654
Glyma02g38030	Gm02:43370962-43375639	transcription initiation factor IIA gamma chain / TFIIA-gamma (TFIIA-S)	10.708	2.3683	-1.1461	0.335763	-0.392796	0.29465	-0.352509	-0.103225	-0.296125	-0.707913
Glyma02g38200	Gm02:43508123-43509721	Octicosapeptide/Phox/Bem1p family protein	0.92346	-0.561873	2.38225	-0.382055	0.156023	0.088773	-0.823195	0.0859278	-1.06396	0.118043
Glyma02g38210	Gm02:43518198-43528632	Phosphoglycerate mutase family protein	2.26026	-0.163534	-0.58169	-0.598278	-0.394573	-0.952021	-0.214925	0.624266	2.40095	-0.120224
Glyma02g38450	Gm02:43869386-43871863	Ribosomal protein L16p/L10e family protein	48.739	2.10054	-0.0466892	0.64708	0.197186	0.0359316	-0.183104	-0.468105	-1.50763	-0.775302
Glyma02g38590	Gm02:43976606-43994690	DNA mismatch repair protein MutS, type 2	0.4701	-0.296672	1.26702	0.398765	-2.03758	-0.852058	0.439901	0.807222	-0.303282	0.576878
Glyma02g38921	Gm02:44247339-44248146	Histone superfamily protein	9.73341	0.761184	-1.04163	0.025988	1.33537	0.206751	-2.04192	0.507176	0.284464	-0.037415
Glyma02g38940	Gm02:44257290-44262781	Thioesterase superfamily protein	8.937	1.40753	-2.01125	-0.0206962	-0.311585	0.0646999	0.397444	0.729393	0.63035	-0.885853
Glyma02g39480	Gm02:44788226-44790491	Glutaredoxin family protein	1.86871	-0.444598	2.01819	-0.385972	0.442636	-0.174029	0.138338	0.742643	-1.0067	-1.3304
Glyma02g39870	Gm02:45077199-45080698	WRKY DNA-binding protein 33	1.60329	-0.661094	2.04234	-0.0940439	0.529342	0.0348454	-1.5855	0.247789	-0.700913	0.187211
Glyma02g39905	Gm02:45115045-45132476	HEAT/U-box domain-containing protein	4.52774	-2.00074	0.782798	-0.65203	0.90033	-0.630908	-0.152828	-0.0953637	0.992232	0.856443
Glyma02g40130	Gm02:45330333-45332607	SOS3-interacting protein 4	1.82965	2.137	-0.0704716	-0.639034	-0.310349	-0.330219	0.111133	0.904156	-1.32582	-0.47634
Glyma02g40200	Gm02:45380085-45385677	with no lysine (K) kinase 4	2.7395	0.250023	-0.186917	0.737728	-0.103677	1.10723	0.163255	-0.0499747	-2.4172	0.499581
Glyma02g40270	Gm02:45443460-45446515	Basic-leucine zipper (bZIP) transcription factor family protein	1.27136	0.0300021	-0.0431976	0.52353	0.329191	0.962475	0.105126	0.92389	-2.36855	-0.462376
Glyma02g40330	Gm02:45563597-45567958	ubiquitin conjugating enzyme 8	44.938	-0.039265	0.218326	0.811155	0.858378	0.327691	0.0963084	0.499834	-2.46934	-0.303075
Glyma02g40440	Gm02:45682076-45686253	RNA-binding KH domain-containing protein	4.80754	-2.36091	1.25896	0.618951	0.386432	-0.215051	0.0440909	-0.0186554	-0.187902	0.474173
Glyma02g40490	Gm02:45747045-45764819	ABC transporter of the mitochondrion 3	4.00907	-1.56317	-0.0513283	-0.507342	0.759463	-0.38453	-0.162913	0.39402	2.03094	-0.51507
Glyma02g40520	Gm02:45789116-45793054	TRAM, LAG1 and CLN8 (TLC) lipid-sensing domain containing protein	0.68119	0.127481	2.02115	0.956058	-1.06653	-0.912119	-0.0737105	-0.865888	-0.441525	0.255081
Glyma02g40650	Gm02:45888234-45899367	auxin response factor 8	4.56147	-0.225548	1.05073	-0.290183	0.555404	0.637932	-0.501767	0.984973	-2.1962	-0.015261
Glyma02g40660	Gm02:45914211-45916379	Ribosomal protein S26e family protein	124.519	2.0748	-1.11578	0.811386	0.394381	-0.0913822	-0.241339	-0.0644455	-0.924221	-0.843452
Glyma02g40750	Gm02:45975107-45979775	NAC domain containing protein 28	1.0743	2.11652	0.168167	0.509838	-0.0713721	-1.1721	-0.850482	-0.827771	0.53084	-0.403584
Glyma02g40770	Gm02:45985771-45992859	autophagy protein Apg5 family	2.19259	-2.29928	-0.0933393	-0.251147	0.234091	0.679823	-0.01744	0.317096	1.42255	0.0077183
Glyma02g41070	Gm02:46242740-46244613	Eukaryotic aspartyl protease family protein	1.5642	-0.193685	-0.2442	-1.24418	-0.25247	0.423141	-0.49875	-0.567845	2.34205	0.235986
Glyma02g41080	Gm02:46250891-46262539	NAD(P)-binding Rossmann-fold superfamily protein	2.01902	-0.873709	0.12142	-0.346513	-0.523971	-0.204997	0.79444	-0.877912	2.28922	-0.377945
Glyma02g41240	Gm02:46405371-46410443	Protein of unknown function, DUF593	0.30267	-0.572598	-0.828726	-0.280632	-0.516591	0.600302	0.172444	2.22997	0.288509	-1.09252
Glyma02g41430	Gm02:46553111-46556348	-	1.59786	0.315298	-0.909059	0.503945	-0.824682	0.29304	0.285123	2.03919	-0.424344	-1.27852
Glyma02g41450	Gm02:46576137-46577802	-	5.65938	0.941953	-0.427343	-0.1285	0.376759	-0.380787	-0.245848	-2.13133	1.12689	0.868188
Glyma02g41570	Gm02:46639036-46648399	protein affected traf&#64257;cking 2	2.31841	-2.4427	0.918004	0.116617	0.614709	0.666294	0.154716	0.392735	-0.420606	0.000306015
Glyma02g41590	Gm02:46662437-46664829	expansin A4	0.89334	0.172884	-0.246723	0.91252	-0.888661	0.816055	0.523467	0.997557	-0.211779	-2.07531
Glyma02g41880	Gm02:46959937-46966047	Transducin/WD40 repeat-like superfamily protein	1.85879	0.0265225	2.03547	0.229913	0.199528	-1.39084	-0.671513	0.789242	-0.690128	-0.528154
Glyma02g41980	Gm02:47055817-47059394	ROP guanine nucleotide exchange factor 5	0.42176	-0.4029	-0.377409	0.565115	-0.719548	-0.416735	1.01054	2.03971	-0.676079	-1.02263
Glyma02g42160	Gm02:47231128-47235935	-	7.63268	-0.456646	0.724249	-1.20498	0.166181	0.226857	0.16481	2.05677	-0.64961	-1.02782
Glyma02g42240	Gm02:47313396-47316249	Tetratricopeptide repeat (TPR)-like superfamily protein	3.59999	-0.265151	0.155327	-0.304466	0.247122	-0.36857	-0.370769	-1.73273	2.02433	0.61497
Glyma02g42251	Gm02:47319510-47321510	ortholog of sugar beet HS1 PRO-1 2	0.76863	-0.268221	2.14776	-1.22947	0.00106949	0.686152	0.219797	-1.0491	-0.0884419	-0.419584
Glyma02g42510,Glyma02g42526,Glyma02g42543	Gm02:47549013-47588903	E3 ubiquitin ligase, putative:E3 ubiquitin ligase, putative:E3 ubiquitin ligase, putative	1.98662	-1.66115	-0.12887	0.709401	2.03798	-0.322269	-0.633681	0.0864573	-0.203057	0.115182
-	Gm02:47700317-47703979	.	1.0755	0.510299	-0.482144	2.0098	-0.523918	-1.45828	-0.0722989	0.326789	-0.828382	0.518192
Glyma02g42696	Gm02:47710440-47713403	Plant protein of unknown function (DUF827)	1.43327	0.0527877	0.573704	0.158647	-0.906881	-0.0523301	-0.664358	-1.08439	2.256	-0.333023
Glyma02g42840	Gm02:47793350-47796142	Staphylococcal nuclease homologue	4.08412	-0.186013	0.325725	0.753339	-0.34225	0.650495	0.640474	0.988665	-2.23931	-0.591056
Glyma02g43306	Gm02:48090391-48099782	-	3.40302	0.785448	-2.00243	-0.524022	-0.17467	1.16098	-0.00797091	-0.74441	0.62981	0.877218
Glyma02g43470	Gm02:48227857-48229018	-	80.8716	2.11908	-1.40799	-0.196399	0.0173157	-0.0677772	0.581499	0.254891	-0.992885	-0.307685
Glyma02g43493	Gm02:48239330-48249209	histone mono-ubiquitination 2	4.92258	-1.14233	0.329016	0.541649	0.338794	-0.0950585	-0.713193	-1.20505	2.04896	-0.102885
Glyma02g43510	Gm02:48261809-48267002	Zinc finger C-x8-C-x5-C-x3-H type family protein	3.19112	0.190745	0.783665	0.640876	0.592809	0.633378	-0.612979	-0.117923	-2.39118	0.280662
Glyma02g43521	Gm02:48281108-48284436	Melibiase family protein	1.32046	-0.941029	-0.150532	1.05434	0.781314	0.73164	0.524464	0.0726707	-2.13318	0.0602652
Glyma02g43660	Gm02:48416706-48425304	Xanthine/uracil permease family protein	1.14457	-1.21768	-0.12535	-0.721452	-0.331585	-0.384827	0.229359	0.154035	2.37618	0.0214161
Glyma02g43810	Gm02:48517543-48519433	plastid transcriptionally active 18	11.7199	2.02572	-0.92984	0.0275179	-0.603606	-0.364007	0.567511	-1.08825	-0.510797	0.875769
Glyma02g43930	Gm02:48608217-48621142	ubiquitin-specific protease 12	16.9263	-2.43014	-0.00150868	-0.250313	0.0855326	0.273538	0.89901	0.042143	0.386612	0.995062
Glyma02g44000	Gm02:48697990-48707473	aldehyde oxidase 2	9.81248	-1.04827	-0.969061	-0.0418736	-0.588134	-0.400638	0.930831	0.241978	2.11459	-0.239562
Glyma02g44040	Gm02:48719224-48726513	molybdopterin biosynthesis CNX1 protein / molybdenum cofactor biosynthesis enzyme CNX1 (CNX1)	5.59698	-2.08096	0.708529	0.260031	-0.656365	-0.596544	-0.228688	0.831458	0.790757	0.971786
Glyma02g44200	Gm02:48829438-48831004	Late embryogenesis abundant (LEA) hydroxyproline-rich glycoprotein family	1.56284	-0.0945411	2.16711	-0.274739	-0.234999	-0.604451	-1.5997	-0.00883347	0.206367	0.443784
Glyma02g44350	Gm02:48939881-48942030	calmodulin 5	83.4784	2.03772	-1.36189	0.546577	-0.119651	-0.0302483	-0.208145	-0.944796	0.648322	-0.568037
Glyma02g44690	Gm02:49186584-49191640	pyrimidine 2	0.72739	-0.853737	-0.0661539	0.0206631	-1.04947	0.840168	-0.482276	-0.954249	2.00645	0.538553
Glyma02g44860	Gm02:49303324-49306406	Lateral root primordium (LRP) protein-related	1.35899	-0.946363	0.620874	-0.30427	0.117886	0.488003	0.178138	1.47155	-2.0078	0.381874
Glyma02g45050	Gm02:49460731-49461469	Bifunctional inhibitor/lipid-transfer protein/seed storage 2S albumin superfamily protein	157.254	0.1438	-0.29646	0.235757	0.265356	0.0811715	-0.210351	1.88978	-2.03414	-0.0748972
Glyma02g45070	Gm02:49464736-49465733	Bifunctional inhibitor/lipid-transfer protein/seed storage 2S albumin superfamily protein	39.8529	0.211483	-0.723683	0.377171	0.328201	-0.0667522	-0.224616	2.02415	-1.72942	-0.196529
Glyma02g45170	Gm02:49529716-49530748	-	1.76216	-0.905377	-0.560583	2.06038	0.346813	0.891171	-0.522712	-0.717784	-0.905377	0.313438
Glyma02g45520	Gm02:49739415-49745321	-	1.30623	-0.827328	-0.311792	0.0933437	-0.982772	0.883153	-0.388993	2.24815	-0.314161	-0.399524
Glyma02g45660	Gm02:49836414-49840128	-	0.59038	0.124173	-0.27784	0.095928	-0.720699	0.175342	0.417975	1.58252	-2.05748	0.660107
Glyma02g45680	Gm02:49845870-49847986	cytochrome P450, family 718	0.9562	0.586542	-0.937665	0.247461	-0.61581	1.16591	0.534222	0.569803	0.482778	-2.03318
Glyma02g45700	Gm02:49858632-49860733	-	1.4126	0.0339969	-0.426074	-0.977836	-0.4521	-0.378178	-0.0363212	-0.873	2.23143	0.878073
Glyma02g45730	Gm02:49876244-49883419	K-box region and MADS-box transcription factor family protein	4.35136	0.0996055	0.545894	0.0640115	-0.0393626	0.606048	-0.80623	1.40541	-2.14918	0.273847
Glyma02g45820	Gm02:49966836-49969056	DNA/RNA-binding protein Kin17, conserved region	2.53762	-0.840385	2.0646	0.0480708	-0.756169	1.06715	-0.971459	-0.152531	-0.580185	0.120976
Glyma02g45870	Gm02:49992925-49996361	Ras-related small GTP-binding family protein	1.73837	-0.299236	-0.209687	-0.678235	-0.128066	-0.429599	0.105458	-1.23697	2.31213	0.564248
Glyma02g45910	Gm02:50011367-50020406	polymerase gamma 2	4.64199	0.126223	-0.411364	-1.39175	0.180703	-0.883776	0.0180145	-0.510255	0.853441	2.01869
Glyma02g46000	Gm02:50095844-50099539	-	2.88557	-2.27007	1.10176	-0.189441	0.928212	0.00524853	0.542042	0.497921	-0.353128	-0.262678
Glyma02g46050	Gm02:50135117-50137224	endoribonuclease L-PSP family protein	29.7255	2.10902	-0.547071	0.186966	0.740777	-0.809208	-0.784003	-1.16692	0.160869	0.109481
Glyma02g46180	Gm02:50205073-50217523	MUTS-homologue 5	1.73606	0.105038	-0.194964	0.0120994	-1.22606	0.0460843	-0.110837	-0.652804	-0.397269	2.41851
Glyma02g46220	Gm02:50242283-50243119	Stigma-specific Stig1 family protein	1.24158	0.279428	-1.099	0.576808	-0.175063	-0.546859	-0.13655	2.19664	-1.099	0.00358114
Glyma02g46230	Gm02:50244307-50247197	mannose-1-phosphate guanylyltransferase (GDP)s;GDP-galactose:mannose-1-phosphate guanylyltransferases;GDP-galactose:glucose-1-phosphate guanylyltransferases;GDP-galactose:myoinositol-1-phosphate guanylyltransferases;glucose-1-phosphate guanylyltransferase	36.011	-0.229554	0.559686	0.00252771	-2.33492	0.0215255	-0.172495	1.27681	0.700604	0.175815
-	Gm02:50347540-50348430	.	0.6288	-0.051443	-0.591612	-0.206814	-0.403904	-1.09877	-0.710011	0.045311	0.741787	2.27546
Glyma02g46420	Gm02:50375470-50377651	F-box/RNI-like superfamily protein	0.83803	0.384586	-1.63039	0.414214	-0.514902	-0.407608	-0.253115	-0.384965	2.06719	0.324924
Glyma02g46630	Gm02:50531708-50537790	Kinesin motor family protein	0.89798	-0.822066	-0.129521	0.0513746	-0.783894	-0.606413	-0.545816	-0.348143	0.946886	2.2376
Glyma02g46670	Gm02:50564830-50567593	Protein kinase superfamily protein	0.45226	2.33655	0.432816	-0.433638	0.187384	-0.644726	-0.862507	-0.552611	0.296405	-0.759754
Glyma02g46790	Gm02:50635690-50644045	multidrug resistance-associated protein 8	0.81165	-0.422759	2.38489	-0.151918	-0.374368	0.604727	-0.882494	-0.4185	-0.804074	0.064574
Glyma02g46810	Gm02:50659737-50666155	multidrug resistance-associated protein 3	1.39058	-0.596038	2.42169	-0.0850701	0.220154	0.215018	-0.775006	0.0125383	-0.905043	-0.508238
Glyma02g46870	Gm02:50695298-50696963	serine acetyltransferase 2;2	4.78522	2.01825	-0.676182	0.661044	-0.523782	0.275906	-0.0322552	-1.26785	-0.923898	0.468956
Glyma02g46900	Gm02:50714515-50718610	Haloacid dehalogenase-like hydrolase (HAD) superfamily protein	6.96909	-2.08916	0.794884	0.132792	0.371088	0.961536	-0.820481	-0.424522	1.03376	0.0402376
Glyma02g47011	Gm02:50768263-50770422	nicotinate/nicotinamide mononucleotide adenyltransferase	0.71883	-0.697428	0.417336	0.631623	-0.697428	0.213544	-0.697428	2.22469	-0.697428	-0.697428
Glyma02g47170	Gm02:50847891-50851268	Nucleotide/sugar transporter family protein	0.24361	2.1491	-0.819778	-0.019179	-0.58578	0.222264	0.217514	0.707955	-0.848435	-1.02375
Glyma02g47210	Gm02:50871802-50875141	HEAT SHOCK PROTEIN 81.4	52.2771	0.824252	0.330782	-0.0516574	0.34541	1.05611	-0.14712	0.0597121	-2.43889	0.0213077
Glyma02g47490	Gm02:51055349-51062836	phytochromobilin:ferredoxin oxidoreductase, chloroplast / phytochromobilin synthase (HY2)	7.04529	0.877894	-0.699999	0.543312	-0.384451	-0.175306	0.565571	0.757625	0.718629	-2.20347
Glyma02g47770	Gm02:51254739-51256427	-	7.40995	1.39213	-0.33616	0.575011	-0.227321	0.141794	0.48245	0.684511	-2.11997	-0.592435
Glyma02g47810	Gm02:51280601-51284618	Ypt/Rab-GAP domain of gyp1p superfamily protein	2.89444	-2.03486	1.31143	-0.0947504	0.511271	0.539395	0.0904257	0.876271	-0.395923	-0.803368
Glyma02g47880	Gm02:51324459-51326095	FASCICLIN-like arabinogalactan 2	15.5548	-0.0402334	1.11702	0.0190417	0.55096	0.643209	0.30016	0.0127089	-2.43176	-0.171141
Glyma02g48030	Gm02:51416871-51427418	BR-signaling kinase 1	7.58575	-1.12938	0.37185	0.479523	-0.878631	0.124264	-0.0444308	-1.0764	2.09888	0.0544524
Glyma02g48200	Gm02:51619709-51638996	SEC7-like guanine nucleotide exchange family protein	2.16061	-2.15499	0.263818	0.504348	1.10399	0.333005	0.594785	-0.160853	-1.0185	0.5342
-	Gm02:2488818-2489097	.	1.14086	2.5772	-0.419234	-0.419234	-0.419234	-0.419234	0.35741	-0.419234	-0.419234	-0.419234
-	Gm02:6624510-6625236	.	0.76823	-0.286385	-0.377938	0.056782	-0.565511	2.61858	-0.292047	-0.201336	-0.386663	-0.565511
-	Gm02:8597238-8597468	.	4.24052	-0.800516	-0.129661	0.141804	1.00023	0.530678	-2.01251	-0.468602	1.22917	0.509422
-	Gm02:15133742-15134167	.	0.96738	-0.505494	-1.19716	-1.19716	-0.0506764	0.0242751	2.11261	0.584516	-0.0335493	0.262701
-	Gm02:16805901-16806379	.	0.70217	-0.434017	2.5355	0.502626	-0.434017	-0.434017	-0.434017	-0.434017	-0.434017	-0.434017
-	Gm02:18267089-18267468	.	0.95057	2.56089	-0.221049	-0.651151	-0.651151	-0.311964	-0.0532156	-0.651151	0.0908837	-0.11208
Glyma03g00610	Gm03:333928-335385	-	2.10977	0.37064	-0.585527	0.121869	-0.253088	0.495344	1.20897	0.999459	-0.189954	-2.1677
Glyma03g00640	Gm03:365727-367719	calmodulin 5	36.9326	2.02659	-1.77129	0.178853	-0.134028	-0.268208	-0.0805872	-0.578886	0.531778	0.0958244
Glyma03g00690	Gm03:399779-405828	Sec14p-like phosphatidylinositol transfer family protein	0.20339	-0.969236	-0.31587	-0.369578	-0.612866	0.716074	-0.978347	0.206612	0.103934	2.21928
Glyma03g00850	Gm03:565661-575969	ARF GAP-like zinc finger-containing protein ZIGA4	2.97125	-2.33394	0.765897	-0.497427	0.850128	0.295094	0.44972	0.606028	-0.474045	0.338626
Glyma03g01153	Gm03:895702-912502	RNA polymerase II transcription mediators	3.72888	-2.16897	1.12688	-0.567366	0.795356	0.387338	-0.299927	-0.19158	0.0274208	0.890946
Glyma03g01570	Gm03:1357430-1368593	adenosine deaminases;RNA binding;RNA binding;adenosine deaminases	2.82158	-0.390096	-0.651496	-0.787083	0.409573	-1.06199	0.386156	-0.669218	2.12064	0.643619
Glyma03g01616,Glyma03g01630	Gm03:1399892-1411355	K+ efflux antiporter 1:NAD(P)-binding Rossmann-fold superfamily protein	47.3211	-0.479835	0.412257	-0.235205	2.11845	0.599433	-1.53916	-0.463316	-0.0869527	-0.325758
Glyma03g01760	Gm03:1513154-1517642	Thioesterase superfamily protein	6.03877	2.06382	-0.842573	-0.551965	-0.159511	-0.603392	-0.710303	-0.39997	1.29018	-0.0862816
Glyma03g01781	Gm03:1517763-1531064	RAP	4.26858	-1.13039	-0.280634	-0.506852	0.0781256	-0.52176	-0.438304	-0.471726	2.04943	1.22206
Glyma03g01990	Gm03:1766805-1780197	UDP-galactose transporter 2	3.05577	-0.31813	-0.918295	0.623315	-1.33356	0.334808	-0.492231	0.225104	2.10532	-0.226285
Glyma03g02060	Gm03:1839726-1846076	P-loop containing nucleoside triphosphate hydrolases superfamily protein	4.59213	-1.27546	-0.0443449	-0.071414	-0.0353404	-0.441845	-0.447951	-0.606918	2.27643	0.646932
Glyma03g02090	Gm03:1865901-1867557	TCP family transcription factor	2.04013	-0.760723	-0.533498	-0.530455	-0.15685	-0.472195	-0.628518	-0.264422	2.19419	1.15253
Glyma03g02171	Gm03:1907442-1915993	calcineurin B subunit-related	5.84135	-0.980574	-0.203897	-0.655144	-0.368728	0.0140544	-0.519961	-0.454965	2.26739	0.901729
Glyma03g02320	Gm03:2069535-2075200	cytochrome P450, family 704, subfamily A, polypeptide 2	0.33275	-0.51471	-0.5584	-0.145289	0.44942	1.58437	0.220688	0.496647	-2.03524	0.502396
Glyma03g02670	Gm03:2477024-2484310	AT-hook motif nuclear-localized protein 1	1.74325	-0.263152	-0.371511	1.13371	0.116402	1.08563	0.077981	0.636018	-2.20464	-0.210357
Glyma03g02920	Gm03:2739179-2741885	Zinc finger (CCCH-type/C3HC4-type RING finger) family protein	10.1462	2.32265	-0.259146	-0.304458	-0.916264	-0.430253	-0.825708	0.422723	0.524441	-0.534119
Glyma03g03630	Gm03:3430118-3432394	cytochrome P450, family 83, subfamily B, polypeptide 1	2.00741	0.700677	0.208532	-1.00067	-0.28714	-0.220075	-0.525264	-1.17115	0.13457	2.16049
Glyma03g03670	Gm03:3460344-3463031	cytochrome P450, family 83, subfamily B, polypeptide 1	4.50496	0.504129	-0.838496	1.25719	0.401426	0.358354	-0.0283414	0.225793	-2.23494	0.354894
Glyma03g03883,Glyma03g03896	Gm03:3789346-3806070	Nucleotidyltransferase family protein:-	5.66591	-2.52694	1.07601	0.12923	0.116896	-0.0476404	0.165205	0.318905	0.379241	0.388991
Glyma03g04390	Gm03:4508249-4511927	expansin A2	1.52914	-0.259695	-0.38726	-0.281244	-0.38726	-0.38726	-0.38726	2.65905	-0.38726	-0.181803
Glyma03g04440,Glyma03g04450	Gm03:4592814-4599154	-:with no lysine (K) kinase 5	0.51911	0.480042	-0.781557	0.980217	0.429806	0.737462	-0.232719	-0.258958	-2.16557	0.811416
Glyma03g04530	Gm03:4706793-4711492	LRR and NB-ARC domains-containing disease resistance protein	0.33344	-2.01441	1.28058	0.14879	-0.796543	0.988084	-0.526744	0.435062	0.448619	0.0365959
Glyma03g04610	Gm03:4784579-4789034	LRR and NB-ARC domains-containing disease resistance protein	0.04626	2.31693	-0.86079	-0.109598	-0.646864	0.129855	-0.606977	0.14655	-0.886858	0.516886
Glyma03g04640	Gm03:4829205-4830349	-	2.47558	0.919978	0.157866	0.577308	0.0870109	0.170644	-0.0867419	1.08331	-2.27487	-0.634509
Glyma03g05210	Gm03:5489848-5494984	RNI-like superfamily protein	3.25507	0.391506	-0.625661	0.057982	0.623791	-0.887165	-0.15847	2.21993	-0.749722	-0.872032
Glyma03g05370	Gm03:5627503-5631234	LRR and NB-ARC domains-containing disease resistance protein	0.1616	0.511145	-0.811121	-0.397125	-0.69206	2.36587	-0.267187	0.375256	-0.69449	-0.39024
Glyma03g05650	Gm03:5984322-5988698	Protein phosphatase 2C family protein	0.56577	1.01715	-0.476534	-0.476534	-0.476534	-0.476534	-0.476534	-0.476534	2.31858	-0.476534
Glyma03g05744	Gm03:6051892-6063501	DDT domain superfamily	1.11978	2.00423	-0.49985	-0.49985	-0.49985	-0.49985	-0.49985	-0.49985	1.49469	-0.49985
Glyma03g06854	Gm03:7133185-7152822	Disease resistance protein (TIR-NBS-LRR class) family	0.5897	-0.016572	0.0990834	-0.149804	-0.805266	-0.788013	-0.446269	-0.402378	2.51732	-0.0079488
Glyma03g07570	Gm03:8154989-8158735	fatty acid desaturase 8	4.63377	-0.3598	0.632549	0.910788	-0.296041	0.445034	0.0431863	0.801224	-2.38111	0.204174
Glyma03g07880	Gm03:8621184-8624735	SGNH hydrolase-type esterase superfamily protein	3.06274	0.0156335	-0.122875	0.248661	0.422945	0.335602	1.03197	0.737816	-0.226169	-2.44353
Glyma03g07910	Gm03:8652664-8660225	cation exchanger 3	22.4762	-0.2752	0.618734	0.380103	-0.0116216	-0.34374	0.6415	0.281907	1.07942	-2.37119
Glyma03g08250	Gm03:9107124-9110810	RING/U-box superfamily protein	5.21184	0.123484	-0.437796	-0.290991	-0.469534	0.706823	-0.619757	-1.51867	2.01373	0.492712
Glyma03g08633	Gm03:9548801-9550988	-	0.41754	-1.05677	0.696916	0.50796	-0.332612	-0.785194	-0.787621	-0.165836	2.16891	-0.245595
Glyma03g09420	Gm03:11068632-11074320	GPI transamidase component Gpi16 subunit family protein	3.84199	-2.03168	0.614112	-0.389841	0.577435	1.4618	-0.184534	0.72969	-0.341473	-0.435621
Glyma03g12141	Gm03:15095748-15109319	-	3.57948	-0.768602	0.136607	-0.0800786	-0.105583	-0.633694	1.01812	-0.827054	2.12288	-0.862685
Glyma03g14630	Gm03:18592414-18595348	-	1.76311	-1.04576	-0.0335387	-0.897386	-0.446592	-0.203968	0.0189682	-0.540786	2.12582	1.02324
Glyma03g14670	Gm03:18709448-18710499	Protein of unknown function (DUF962)	0.71624	0.0305277	0.498654	0.599172	-1.30277	0.395221	0.502251	0.54012	-2.08009	0.816838
Glyma03g14770	Gm03:18944933-18948090	Reticulon family protein	4.25749	0.0109297	-0.0420089	0.673134	0.106662	2.02791	-0.863589	0.252753	-1.44786	-0.717814
Glyma03g14810	Gm03:18988376-18990150	golgi nucleotide sugar transporter 3	2.80202	0.753304	0.418675	-0.77891	0.0417091	-0.199963	-2.05925	1.48155	-0.067924	0.410764
Glyma03g15130	Gm03:19404002-19406853	PAR1 protein	0.771	2.4085	-0.732592	-0.247787	-0.0391552	-0.567799	0.134754	0.478566	-0.739428	-0.695088
Glyma03g16510	Gm03:20978894-20980578	Adenine nucleotide alpha hydrolases-like superfamily protein	37.9815	0.0464055	0.866381	0.525276	-0.156978	0.468697	-0.0450623	0.620777	-2.51101	0.185546
Glyma03g17420	Gm03:22150946-22165505	isochorismate synthase 2	0.25015	-0.0909321	-0.581526	-0.125557	-0.32461	-0.539717	0.728752	2.37968	-0.749762	-0.696437
Glyma03g17950	Gm03:22772978-22779597	branched-chain alpha-keto acid decarboxylase E1 beta subunit	7.10647	-1.36347	0.197335	-0.485605	-0.351108	-0.206681	-0.13831	-0.312061	2.34141	0.318541
Glyma03g18725	Gm03:23895579-23919054	Helicase/SANT-associated, DNA binding protein	4.3484	-2.29086	0.941832	-0.744407	0.414144	-0.210499	0.20657	0.302199	0.75016	0.63103
Glyma03g19011	Gm03:24296472-24301704	Tetratricopeptide repeat (TPR)-like superfamily protein	0.6806	0.21194	-0.0902008	-0.434626	-1.6649	2.17749	0.124881	-0.0193579	-0.454431	0.149094
Glyma03g19260	Gm03:24587819-24589316	metallothionein 2A	45.3387	0.715139	-0.0919862	1.08906	0.146345	-0.198804	0.42966	-0.0693878	-2.42483	0.40482
Glyma03g19460	Gm03:24727107-24729564	Tim10/DDP family zinc finger protein	1.04222	0.562394	0.797597	-0.949779	0.865082	0.848767	0.431951	-0.164495	-0.300071	-2.09118
Glyma03g21710	Gm03:27538260-27540987	Ribosomal protein S8e family protein	142.913	2.24337	-0.0765591	0.279901	-0.498388	0.330579	-0.774799	-1.31566	-0.391176	0.202735
Glyma03g22120	Gm03:28100312-28104905	Disease resistance protein (TIR-NBS-LRR class) family	0.85125	-0.157355	-0.0892089	0.125675	-0.192273	-2.36978	0.354473	0.313463	0.858353	1.15672
Glyma03g22151	Gm03:28137513-28142464	Disease resistance protein (TIR-NBS-LRR class) family	2.00356	-0.117622	0.355161	0.198613	0.213969	-2.58364	0.535433	0.766807	0.202363	0.428886
-	Gm03:28172990-28174144	.	4.4148	-0.21499	-0.0130899	0.0965253	0.373019	-2.53237	0.801045	0.581175	0.454536	0.454119
Glyma03g22180,Glyma03g22190	Gm03:28174280-28179027	Protein kinase superfamily protein:Ribosomal protein S12/S23 family protein	7.12287	-0.122629	0.357478	0.364709	0.650377	-2.5944	0.572949	0.368546	0.0897529	0.313229
Glyma03g23890	Gm03:30556497-30560392	Zinc-binding dehydrogenase family protein	27.673	2.01832	-0.912221	0.643946	-0.935462	0.518256	0.346419	-0.0382479	-1.00492	-0.636031
Glyma03g25730	Gm03:32965084-32970459	Paxneb protein-related	2.1681	0.568714	-0.189677	-0.713264	-0.467178	-0.210139	-0.42814	-1.20604	2.25334	0.392481
Glyma03g25810	Gm03:33188040-33194376	ELMO/CED-12 family protein	2.5746	0.0164794	0.296904	0.168408	-0.0628207	1.17836	-0.0275719	0.281671	-2.45818	0.606625
Glyma03g26437	Gm03:33876781-33894670	ethylene-responsive element binding factor 13	19.8235	1.1784	-0.656361	1.21829	0.328216	0.00605881	-0.204038	0.204453	0.0469927	-2.12201
Glyma03g26640	Gm03:34102977-34116634	Auxin efflux carrier family protein	6.03863	-0.815726	0.225863	0.667243	0.679026	0.520211	0.419265	0.267147	-2.38379	0.42076
Glyma03g26670	Gm03:34152043-34153353	-	5.75694	-1.1221	-0.581686	0.168903	-0.0680025	0.00892549	-0.546774	-0.417888	2.42439	0.134281
Glyma03g26690	Gm03:34154031-34163889	ARP2/3 complex 16 kDa subunit (p16-Arc)	3.09422	-0.639483	-0.146882	0.938282	-0.131053	0.629855	0.920403	-0.154054	0.774665	-2.19186
Glyma03g27240	Gm03:34859482-34861552	-	4.39877	-0.864493	-0.231477	0.585454	0.910713	0.480249	0.115476	-2.09223	1.18242	-0.0859562
Glyma03g27270	Gm03:34934517-34955453	transcription regulators	7.2994	-2.04129	1.54205	-0.271696	0.505059	0.591286	-0.616242	0.521851	0.105844	-0.336778
Glyma03g27531	Gm03:35238773-35243055	Ubiquitin carboxyl-terminal hydrolase family protein	0.88696	0.44905	0.197139	-0.793828	-0.220754	-1.12205	-0.203012	-0.969011	2.1366	0.525698
Glyma03g28080	Gm03:35938925-35942120	serine carboxypeptidase-like 45	16.047	0.586889	-0.809721	1.16359	-0.162672	0.721462	-0.0667861	0.748881	-2.12859	-0.053092
Glyma03g28490	Gm03:36416598-36418524	S-adenosyl-L-methionine-dependent methyltransferases superfamily protein	12.5372	0.530233	0.114221	-0.511118	0.272153	0.155933	-0.590463	-2.02291	1.65849	0.393442
Glyma03g28731	Gm03:36679422-36680680	-	2.18766	-0.271792	2.17805	-0.00264033	-0.565959	0.847285	-1.08138	-0.703362	-0.647215	0.247022
Glyma03g28792	Gm03:36735525-36741294	elongation defective 1 protein / ELD1 protein	1.35856	-0.608065	0.458146	-0.0187997	0.201279	-0.752129	-0.666206	0.203843	2.26873	-1.08686
Glyma03g28817,Glyma03g28841	Gm03:36767621-36775694	Eukaryotic translation initiation factor eIF2A family protein:beta-1,3-glucanase 1	2.00593	-1.40304	-0.154026	-0.0290789	-0.656059	0.171407	-0.384394	-0.25301	2.26737	0.44086
Glyma03g28830	Gm03:36767621-36775694	-	0.72519	-2.13509	-0.415763	0.328808	-0.845656	0.254034	0.651675	0.277552	1.16955	0.714977
Glyma03g28960	Gm03:36912502-36925369	INO80 ortholog	4.06879	-2.05887	-0.699188	-0.311622	0.558929	-0.14373	0.476946	0.583001	0.0890971	1.50556
Glyma03g29041	Gm03:36988780-36998919	basic helix-loop-helix (bHLH) DNA-binding superfamily protein	0.31906	2.40245	-1.11449	-0.0311569	-0.936556	-0.0334014	-0.317191	0.0727694	-0.0289544	-0.0135962
Glyma03g29090	Gm03:37038138-37041086	Glycosyltransferase family 61 protein	1.95986	-0.603878	2.25501	-0.398629	0.143672	-0.201902	-0.265984	-0.858631	-0.906436	0.836853
Glyma03g29166	Gm03:37131323-37132236	ABC-2 type transporter family protein	0.46269	0.726048	-0.8842	-0.707468	-0.16994	-1.32875	0.308817	-0.222227	0.228681	2.04915
Glyma03g29330	Gm03:37317202-37323833	magnesium-chelatase subunit chlH, chloroplast, putative / Mg-protoporphyrin IX chelatase, putative (CHLH)	5.00871	0.679552	0.573133	0.711691	-0.404823	-0.0857711	0.714037	0.814584	-2.15364	-0.848787
Glyma03g29370	Gm03:37363976-37367228	NB-ARC domain-containing disease resistance protein	0.26525	2.02848	-0.832493	0.773427	-0.558409	0.0309258	-0.143977	0.604354	-0.743716	-1.15851
Glyma03g29810	Gm03:37830635-37832516	Ribosomal protein S10p/S20e family protein	89.9637	2.27818	-0.269585	0.333582	-0.740939	0.604856	0.045181	-0.688329	-0.697756	-0.865094
Glyma03g30220	Gm03:38167777-38170718	WCRKC thioredoxin 1	0.86997	-0.239842	0.433103	-1.26167	-0.480785	-0.028626	-0.600445	-0.771182	2.03434	0.915055
Glyma03g30270	Gm03:38207757-38215982	-	2.49108	-2.28507	0.475873	-0.498395	0.584718	-0.282138	0.13793	-0.00546334	0.702116	1.17051
Glyma03g30460	Gm03:38417461-38420087	alpha/beta-Hydrolases superfamily protein	7.18027	-0.118998	-0.16433	0.494178	0.505324	-0.021016	-1.23179	-0.652539	-0.95606	2.14515
Glyma03g30790	Gm03:38645536-38656816	Tudor/PWWP/MBT domain-containing protein	8.50418	-2.24731	0.76197	-0.120016	0.897974	0.217279	-0.282366	-0.611889	0.902602	0.481852
Glyma03g30800	Gm03:38658592-38663215	glutathione peroxidase 4	8.72262	0.636358	-1.10081	0.776809	-0.214312	0.0421648	0.756833	0.658925	0.547799	-2.10358
Glyma03g30910	Gm03:38762997-38767994	Plant protein of unknown function (DUF828)	0.56215	-0.656564	0.180832	-0.583007	-0.130651	-0.479489	-0.808342	-0.753822	1.11137	2.11956
Glyma03g31111	Gm03:39008500-39018650	Terpenoid cyclases/Protein prenyltransferases superfamily protein	0.42714	-0.573452	-0.598564	-0.141876	-0.783494	0.403415	0.803734	2.13785	-0.113041	-1.13444
Glyma03g31530	Gm03:39420173-39423838	indole-3-acetic acid inducible 14	4.99445	0.892851	-0.196136	0.913081	-0.214931	-0.224874	1.34836	-0.29247	-2.07548	-0.150394
Glyma03g31610	Gm03:39484201-39489704	DREB2A-interacting protein 2	2.71922	-0.638485	-0.337995	-0.885187	-1.19612	0.347987	-0.205098	0.37071	2.20129	0.342891
Glyma03g31630	Gm03:39496891-39499620	WRKY DNA-binding protein 21	0.67653	0.0418439	-0.125107	0.23209	-1.10241	-0.177215	-0.184389	2.41484	-0.875359	-0.224321
Glyma03g32090	Gm03:39883625-39885916	Protein of unknown function (DUF640)	1.33157	-0.919817	0.483685	0.334305	1.14766	0.744931	-0.209152	0.716973	-2.08112	-0.217513
Glyma03g32130	Gm03:39949577-39954862	S-adenosyl-L-methionine-dependent methyltransferases superfamily protein	1.26059	0.229397	-0.197207	-1.01767	-0.293317	0.257287	-1.46495	0.715312	-0.231157	2.00236
Glyma03g32230	Gm03:40028376-40029667	-	1.9555	1.1403	-0.13078	-0.0736906	-0.233074	0.854218	0.953272	0.214277	-0.579037	-2.14552
Glyma03g32400	Gm03:40144361-40146896	plasmodesmata-located protein 1	3.48852	1.08684	0.28277	0.487114	1.0137	-2.23482	-0.389572	-0.0610349	0.299213	-0.484278
Glyma03g32440	Gm03:40183222-40186437	-	4.34947	-0.425972	-0.110313	0.32766	0.676521	-0.169763	-2.02537	-0.554173	0.823909	1.45755
Glyma03g32451	Gm03:40188451-40193056	auxin-induced protein 13	0.27256	2.05805	0.496759	0.514432	0.535077	-0.719134	-1.09484	-0.347927	-0.509081	-0.933108
Glyma03g32550	Gm03:40286192-40288864	Expressed protein	1.92286	-0.51323	-0.208254	2.06425	1.04728	-0.124496	-0.550288	0.256212	-0.923113	-1.04843
Glyma03g32640	Gm03:40357927-40364485	Protein kinase superfamily protein	0.55863	0.384347	0.701605	-0.537497	-0.46808	-0.0104305	-0.389502	2.20115	-0.734604	-1.14695
Glyma03g32646	Gm03:40366685-40372091	pfkB-like carbohydrate kinase family protein	2.80273	-1.2507	0.648846	-0.396771	0.0072182	0.441504	-1.27288	-0.0614045	2.00587	-0.121762
Glyma03g32710	Gm03:40490817-40507525	CLIP-associated protein	7.86912	-2.19978	0.777482	-0.703145	1.02052	-0.31589	0.476686	0.0460112	0.828661	0.0693225
Glyma03g32747	Gm03:40536763-40543491	phytochrome interacting factor 3-like 5	5.48364	-0.984686	0.262925	-0.564105	-0.366292	-0.266741	0.0472317	-1.05985	2.17825	0.75327
Glyma03g32960	Gm03:40671159-40673442	RNA-binding (RRM/RBD/RNP motifs) family protein	3.10979	1.0974	0.711001	-2.12601	-0.498499	0.903237	0.555716	-0.473463	0.196852	-0.366369
Glyma03g33020	Gm03:40713874-40716933	nodulin MtN21 /EamA-like transporter family protein	3.59137	0.585539	0.0330813	0.864365	0.110829	-0.525321	0.667855	0.89934	-0.345029	-2.29059
Glyma03g33320	Gm03:40935304-40938679	Protein phosphatase 2C family protein	1.66341	2.24822	-0.988525	-0.712745	-0.221055	-0.453959	0.3772	-0.431992	0.747085	-0.564237
Glyma03g33480	Gm03:41050047-41058079	Leucine-rich repeat protein kinase family protein	2.22449	-0.199591	0.451358	0.361325	-0.335166	1.74221	-0.286249	0.427521	-2.04964	-0.111818
Glyma03g33580	Gm03:41108790-41112430	Tetratricopeptide repeat (TPR)-like superfamily protein	0.32435	1.04311	0.29647	-0.416569	0.202146	1.25715	-2.01012	-0.905511	0.381394	0.152287
Glyma03g33620	Gm03:41138317-41140951	PLAC8 family protein	13.3692	0.222792	0.629237	0.391522	1.68606	-0.212978	0.0823959	-0.147186	-2.02181	-0.629925
Glyma03g33780	Gm03:41262691-41265232	Protein kinase superfamily protein	1.16049	-0.197605	-0.0163346	-0.732235	-0.375064	-0.493576	-0.601558	-0.774957	2.29761	0.893736
Glyma03g33910	Gm03:41408498-41412453	adenosine kinase 2	10.1021	0.435114	0.321069	0.468447	0.362241	-2.29456	1.07583	0.242754	-0.892399	0.281416
Glyma03g33950	Gm03:41438612-41443369	Protein kinase superfamily protein	1.77912	2.02681	0.042615	-0.38812	-0.813817	0.0275771	-0.71278	-1.35408	0.430115	0.741595
Glyma03g33970	Gm03:41462353-41467703	RNApolymerase sigma-subunit F	5.23628	-1.19373	0.0677689	-0.858248	0.132428	-0.426412	-0.292698	-0.525798	2.03706	1.05958
Glyma03g34390	Gm03:41844579-41851807	Tudor/PWWP/MBT superfamily protein	1.89605	0.0162691	0.276755	0.069728	0.383882	-1.06533	-0.742368	0.38676	2.02647	-1.35229
Glyma03g34500	Gm03:41903344-41903760	-	34.3039	0.363147	0.105074	0.32336	-0.123402	0.838095	0.549266	0.390268	-2.56266	0.116871
Glyma03g34680	Gm03:42027647-42029091	late embryogenesis abundant protein, putative / LEA protein, putative	512.05	-0.0305845	0.0306359	-0.152518	0.477307	-0.129106	-0.489098	-2.12961	1.3128	1.11016
Glyma03g34780	Gm03:42097763-42098523	-	36.1553	0.984801	-0.132389	-0.461497	0.695299	-0.606878	-0.0118071	-2.00715	0.16405	1.37558
Glyma03g34810	Gm03:42121707-42125486	pentatricopeptide (PPR) repeat-containing protein	2.7505	-1.16122	0.0584922	-0.486715	0.226506	-0.530935	-0.0785161	-1.02353	2.01595	0.979914
Glyma03g34940	Gm03:42236602-42238551	Plant protein of unknown function (DUF868)	1.14523	1.50874	-0.932552	0.509056	0.234633	0.288637	0.371366	-0.0701888	-2.07071	0.160933
Glyma03g34950	Gm03:42241164-42244276	Aldolase superfamily protein	24.3787	0.559427	0.588427	0.397708	0.288277	0.846074	-0.556364	0.0633704	-2.4497	0.262828
Glyma03g35025	Gm03:42333712-42351252	-	0.2691	-0.993884	-0.31307	-0.294505	-0.0726722	0.0391575	-0.478042	-1.00143	2.16517	0.949365
Glyma03g35210	Gm03:42511446-42513516	protein binding	0.57893	0.199682	-0.533322	2.10318	-0.473724	0.57179	-0.114897	0.464919	-1.02893	-1.18866
Glyma03g35290	Gm03:42560888-42566550	Tubulin/FtsZ family protein	8.37803	-0.850071	-0.447487	-0.759792	0.121857	-0.218544	-0.0936318	-0.949339	2.05515	1.14175
Glyma03g35340	Gm03:42587770-42590732	ubiquinol-cytochrome C reductase UQCRX/QCR9-like family protein	8.53658	-2.00788	0.298394	-0.219178	0.733776	0.234828	-0.332134	-0.670913	1.59406	0.369161
Glyma03g36201	Gm03:43212927-43220037	ubiquitin-specific protease 8	1.6308	-2.01444	1.05272	0.60223	0.418257	0.0833677	-1.18684	-0.0371012	0.92444	0.1572
Glyma03g36230	Gm03:43240055-43242597	-	18.6868	0.23801	0.908348	0.00172645	2.00548	-0.466185	-0.608449	-1.52781	-0.169127	-0.382051
Glyma03g36495	Gm03:43441188-43442746	-	0.60136	-0.57483	2.00999	-1.1552	0.919818	-0.794624	-0.601062	0.48999	0.146981	-0.44109
Glyma03g36900	Gm03:43712625-43718591	Peptide chain release factor 1	2.51914	-0.305745	-0.411494	-0.716173	-0.247536	-0.394681	-0.647732	-0.69797	2.06275	1.35853
Glyma03g36950	Gm03:43747173-43758775	CW-type Zinc Finger	5.94445	-2.26331	0.591456	-0.190758	-0.00686439	-0.606285	0.654968	0.0227408	1.09622	0.701707
Glyma03g37065	Gm03:43842438-43843281	-	16.5738	0.640679	-0.826132	0.489295	0.66867	0.199266	0.181307	0.969762	-2.28162	-0.0412379
Glyma03g37160	Gm03:43873248-43876743	thiamin pyrophosphokinase 2	0.88427	-0.879696	0.626865	-0.233853	-0.564437	0.530828	-1.41956	-0.214319	2.02493	0.12918
Glyma03g37170	Gm03:43877414-43880238	Small nuclear ribonucleoprotein family protein	149.97	2.17349	-1.20725	0.343691	0.124773	-0.413669	0.487077	-0.502279	-1.01197	0.00617789
Glyma03g37280	Gm03:43944465-43948623	NAD(P)-binding Rossmann-fold superfamily protein	1.4688	0.24424	-0.330401	0.889983	-0.233372	0.761948	-0.166363	1.25131	-2.1805	-0.236796
Glyma03g37620	Gm03:44176181-44176766	Protein of unknown function (DUF3511)	0.93835	0.141526	0.544837	-1.03821	0.578953	0.798708	0.737566	0.170777	-2.22972	0.295426
Glyma03g37750,Glyma03g37760	Gm03:44265578-44279016	MUTS homolog 6:Signal transduction histidine kinase	1.36103	-0.702523	-0.402861	-0.306028	-0.633327	-0.832348	-0.359499	-0.0316916	2.21958	1.04872
Glyma03g37810	Gm03:44300719-44307204	Prolyl oligopeptidase family protein	5.70017	-2.16569	0.920221	-0.0329872	1.05877	-0.0536003	-0.603289	-0.387035	0.745881	0.517639
Glyma03g37940	Gm03:44408647-44410652	WRKY DNA-binding protein 23	5.55145	0.283849	0.0611444	1.32747	-0.560529	0.596091	0.918834	-0.492748	-2.09655	-0.0375791
Glyma03g38610	Gm03:44918246-44919701	-	0.69566	0.741445	0.552629	0.306061	0.56895	0.404069	0.691348	0.0370588	-2.21422	-1.08724
Glyma03g38640	Gm03:44943758-44948193	nitrate transporter 1:2	0.40804	-0.487042	-0.530379	-0.126273	-0.865143	0.470175	0.691958	2.14234	-1.19013	-0.105603
Glyma03g38701	Gm03:45007227-45008571	-	45.1161	0.273469	0.203492	0.5398	0.291165	0.516277	0.0914194	0.321087	-2.63957	0.402861
Glyma03g38901	Gm03:45170792-45174431	nodulin MtN21 /EamA-like transporter family protein	67.2748	0.387633	-0.558145	0.573318	0.680949	0.922258	-0.00874375	0.809299	-0.596479	-2.21008
Glyma03g38921	Gm03:45193869-45201899	-	4.47804	-0.964649	-0.542199	-0.445845	0.743798	0.0427656	-0.785257	-0.662243	2.18741	0.426228
Glyma03g38950	Gm03:45203189-45206478	Clathrin adaptor complexes medium subunit family protein	3.01923	-2.00514	0.0443279	0.00237344	-0.195364	-0.826611	1.50372	0.638775	0.762287	0.0755106
Glyma03g39220	Gm03:45384710-45385677	GATA transcription factor 16	8.31323	-0.111558	-0.613443	-0.62631	0.058484	-0.579321	0.11416	-1.249	2.13038	0.876584
Glyma03g39440	Gm03:45510574-45513758	Calcineurin-like metallo-phosphoesterase superfamily protein	1.82459	0.668646	-0.606151	0.144539	0.904869	0.022946	-0.766546	1.23374	-2.016	0.413922
Glyma03g39840	Gm03:45785056-45789687	-	10.3231	0.161345	0.136353	-0.0573553	-0.715805	-0.642825	0.0939517	-1.43682	2.21153	0.2497
Glyma03g39850	Gm03:45790396-45794969	Integral membrane Yip1 family protein	8.60111	-0.751272	0.124305	-0.68772	1.03276	-0.846159	-0.589978	-0.694952	2.04983	0.362997
Glyma03g39990	Gm03:45878613-45881477	basic helix-loop-helix (bHLH) DNA-binding superfamily protein	4.46598	0.738626	-0.440782	0.820288	-2.07992	0.258249	1.04909	0.216673	0.385499	-0.947813
Glyma03g40050	Gm03:45919397-45925524	glutathione synthetase 2	9.83022	-2.04637	-0.538723	0.59434	-0.962757	0.486811	0.467319	0.22051	1.16844	0.610517
Glyma03g40110	Gm03:45956667-45959018	Ribosomal protein S11 family protein	65.8897	2.20729	-0.562902	-0.617878	-0.214091	0.111305	-0.381139	-1.35757	0.566648	0.248351
Glyma03g40280	Gm03:46076954-46080391	copper/zinc superoxide dismutase 1	268.687	2.02976	-0.394924	-0.721674	0.892819	0.551179	-1.10894	0.0446053	-0.514129	-0.778648
Glyma03g40730	Gm03:46394042-46398559	bZIP transcription factor family protein	0.85792	-0.26038	-0.305177	-0.572469	-0.65854	-1.12772	-0.0306688	2.20479	0.950616	-0.200546
Glyma03g40950	Gm03:46541412-46552275	Myosin family protein with Dil domain	0.16865	-0.411209	-0.0638755	-1.10879	-0.489956	-0.715093	-0.429725	-0.0365882	2.0531	1.202
Glyma03g41040	Gm03:46599324-46604249	Homeodomain-like superfamily protein	3.91028	0.0606314	1.65719	-0.0732013	0.0203751	-0.032654	-0.342116	0.951565	-2.04498	-0.196868
Glyma03g41110	Gm03:46638217-46643969	Chloroplast J-like domain 1	9.77123	-2.28749	0.0871416	-0.664156	0.53433	-0.222767	0.434666	0.61426	1.13026	0.373907
Glyma03g41120	Gm03:46645701-46650460	threonine aldolase 1	0.95054	-0.0806461	0.200763	0.69094	0.679422	1.05543	-0.120027	-0.272021	-2.39835	0.24448
Glyma03g41190	Gm03:46719177-46720517	phosphoenolpyruvate carboxylase kinase 2	0.69439	2.42569	-0.753652	0.52495	-0.319664	-0.20412	-0.286127	-0.499871	-0.892652	0.00538087
Glyma03g41270	Gm03:46769077-46772650	WHIRLY 2	8.35181	-0.849013	0.824082	-0.605954	0.181347	1.25403	0.205268	-2.01729	0.568099	0.439417
Glyma03g41350	Gm03:46857294-46879301	transcription activators	5.81115	-1.14136	2.07142	0.352448	-1.1679	-0.533187	0.0804943	-0.0597944	0.720918	-0.32286
Glyma03g41600	Gm03:47028608-47033650	Galactose mutarotase-like superfamily protein	25.1579	-0.549305	-0.204895	0.217195	-0.214938	-0.770708	-0.133936	-1.05129	2.39785	0.309948
Glyma03g41630	Gm03:47048044-47051380	ubiquitin-conjugating enzyme 28	104.603	0.210688	-0.472185	0.28777	2.11446	0.697327	-0.197189	-0.433247	-1.2243	-0.983443
Glyma03g41780	Gm03:47175671-47180432	cyclic nucleotide gated channel 1	0.33941	-1.41732	0.237485	-0.135647	-0.191364	-0.552144	0.247288	-0.163928	2.31733	-0.341924
Glyma03g41931	Gm03:47287759-47289102	Protein of unknown function (DUF688)	0.44116	0.51169	-0.850118	0.0358134	2.07486	-0.0600746	-0.0749862	-0.815285	-1.3322	0.510348
Glyma03g42050	Gm03:47365113-47366990	-	2.73588	0.586043	-0.993838	-0.11751	0.320371	1.34394	0.503483	0.390537	-2.08272	0.0496539
Glyma03g42060	Gm03:47371309-47372914	-	5.34109	0.456481	0.48883	0.210485	0.787962	0.72325	-0.563815	0.781394	-2.24091	-0.643633
Glyma03g42190	Gm03:47466787-47471009	pyruvate dehydrogenase E1 alpha	3.51984	0.557187	0.163344	0.712132	0.19523	0.36411	0.197391	0.787066	-2.46214	-0.514252
Glyma03g42260	Gm03:47503470-47512218	Homeodomain-like superfamily protein	6.1861	0.264073	0.462664	0.570841	0.462646	-0.292783	0.0756202	0.759914	-2.53993	0.236967
Glyma03g42330	Gm03:47581909-47585713	Leucine-rich receptor-like protein kinase family protein	0.57135	-0.623836	2.11374	-0.00336943	-1.04362	0.499223	0.405612	0.339852	-1.06809	-0.619443
Glyma03g42430	Gm03:47654424-47656691	Eukaryotic translation initiation factor 2B (eIF-2B) family protein	9.45659	-1.26334	0.221162	-0.0874799	2.05163	-0.0798729	-0.273136	-0.46286	0.905348	-1.01161
Glyma03g00670	Gm03:376608-384436	proteasome family protein	7.86179	-2.0264	-0.0910301	0.786794	0.324804	1.02028	-0.884581	0.621712	0.802395	-0.554144
Glyma03g00750	Gm03:460109-471159	MATE efflux family protein	16.5373	-0.392164	-0.26715	-1.3343	0.381657	-0.808043	0.80331	-0.250949	2.10506	-0.237373
Glyma03g01000	Gm03:721726-724279	WUSCHEL related homeobox 11	10.3951	1.40483	-0.0337653	-0.0366968	0.233064	-0.262627	0.291829	0.585516	-2.33442	0.1523
Glyma03g01060	Gm03:785064-791846	Major facilitator superfamily protein	11.8257	-0.432056	-0.678397	0.0250194	0.0490351	-0.590711	0.75784	-1.23828	2.20976	-0.102098
Glyma03g01080	Gm03:801096-812010	peptide chain release factor, putative	0.91332	1.04782	1.05389	0.254749	-0.287486	-0.888925	0.461226	0.608918	-0.19272	-2.05743
Glyma03g01140	Gm03:887535-892661	Per1-like family protein	2.90783	-2.1056	1.05774	1.09804	-0.656133	0.641253	-0.539803	0.259458	0.0464461	0.198464
Glyma03g01670	Gm03:1428933-1431836	NAD(P)-binding Rossmann-fold superfamily protein	3.6178	-0.77627	-0.103196	-0.0892264	0.560982	-1.15322	-0.165344	-1.05003	0.775532	2.00071
Glyma03g01710	Gm03:1472641-1480936	DEA(D/H)-box RNA helicase family protein	9.52775	-1.05359	0.0596872	-0.460725	-0.146714	0.495864	-0.899416	-0.397247	2.3313	0.0708471
Glyma03g01750	Gm03:1509652-1512106	Calcium-dependent lipid-binding (CaLB domain) family protein	11.3581	0.277009	0.0887239	0.196932	-0.168149	1.0295	-0.585068	1.38653	-2.12451	-0.100956
Glyma03g01850	Gm03:1583375-1588878	shaggy-like protein kinase 32	6.85591	0.551597	-0.978821	-0.806744	-0.444172	-0.933223	-0.164674	0.11836	2.1791	0.478563
Glyma03g01870	Gm03:1661207-1666787	S-adenosyl-L-methionine-dependent methyltransferases superfamily protein	5.47742	0.352813	-0.268502	0.717548	0.403333	0.750179	0.395642	0.583284	-0.528928	-2.40553
-	Gm03:1753475-1755692	.	0.77778	-1.14347	0.642939	-0.194256	-0.710947	0.307108	2.26748	-0.514098	-0.223584	-0.43111
Glyma03g02271	Gm03:2040869-2042509	D-isomer specific 2-hydroxyacid dehydrogenase family protein	0.36747	-0.274632	-0.304214	1.01887	-1.05081	-1.00405	0.329057	-0.273438	2.06085	-0.501473
Glyma03g02390	Gm03:2139070-2153795	AMP-dependent synthetase and ligase family protein	1.66104	-2.11495	0.393475	0.160484	0.756268	-0.324162	0.242907	0.719454	1.10281	-0.936258
Glyma03g02470	Gm03:2231513-2237345	cytochrome P450, family 704, subfamily A, polypeptide 2	0.37707	-0.243323	-0.0684969	1.04575	-0.752522	1.03662	0.39534	0.206852	-2.16843	0.548139
Glyma03g02500	Gm03:2276239-2279952	growth-regulating factor 9	7.14515	0.637067	-0.181218	1.43383	-0.826884	-0.16753	0.786285	0.373787	-0.0469889	-2.00835
Glyma03g02720	Gm03:2524863-2528471	-	3.09188	-0.909525	-0.687121	-0.147377	0.016099	-0.0438018	-0.0526966	-0.756034	2.46772	0.112785
Glyma03g03210	Gm03:3001691-3005772	RAS associated with diabetes protein 51C	6.36235	1.15347	0.213312	-2.0669	-0.69083	-0.488517	0.561807	0.391963	1.07045	-0.144566
Glyma03g03250	Gm03:3021323-3034627	glycoprotease 1	4.08169	-0.887475	0.611742	-0.593494	-1.09519	-0.659656	-0.0626684	0.0917192	2.15542	0.439479
Glyma03g03480	Gm03:3225305-3227067	SAUR-like auxin-responsive protein family	0.64966	-0.101041	-0.198945	1.71371	0.394292	0.197339	-0.677035	0.3735	-2.02842	0.326527
Glyma03g03550	Gm03:3328528-3335912	cytochrome P450, family 83, subfamily B, polypeptide 1	1.4357	0.357098	-0.580407	-0.947708	-0.986321	-0.275576	1.10669	2.00344	-0.0927671	-0.584418
Glyma03g03640	Gm03:3434322-3437087	cytochrome P450, family 83, subfamily B, polypeptide 1	2.82516	0.227187	-0.681629	-0.63139	-0.520918	-0.512252	-0.512703	-0.640874	1.125	2.14759
Glyma03g03740	Gm03:3533026-3535113	-	28.2513	0.382771	-0.0629681	0.886828	0.240363	0.495841	0.379969	0.339551	-2.54684	-0.115511
Glyma03g03750	Gm03:3547419-3552596	Protein kinase superfamily protein	3.12858	-0.678506	0.0587075	-0.684998	0.303536	-0.64646	-0.101247	-1.19774	2.09406	0.85264
Glyma03g03771	Gm03:3612904-3613930	high mobility group	10.4729	-0.273301	0.521964	0.486596	0.0671016	-0.599581	-0.978284	-0.503056	2.22428	-0.945801
Glyma03g03781	Gm03:3614045-3619183	high mobility group	10.2487	-1.06158	0.612238	-0.00504142	0.395525	-0.0995793	-0.517673	-0.974327	2.19498	-0.544614
Glyma03g03800	Gm03:3633718-3638210	plant VAP homolog 12	14.0103	2.06244	-0.839661	-0.308173	0.958985	-0.175968	-0.432511	0.285676	-0.263105	-1.28757
Glyma03g03810	Gm03:3644465-3647835	-	3.58742	0.195301	-0.448113	-1.01025	-0.575135	-0.0888481	0.759844	-0.756238	2.26608	-0.342619
Glyma03g04030	Gm03:3991871-3996475	LRR and NB-ARC domains-containing disease resistance protein	0.30374	-0.922342	0.238536	0.0474489	-0.545994	-0.784156	0.253321	0.180072	-0.799523	2.33266
Glyma03g04480	Gm03:4631612-4634160	ARM repeat superfamily protein	1.35219	-0.935605	-0.624723	-0.0646246	0.581	-0.779738	-0.297642	-0.497867	2.31412	0.305014
Glyma03g04620	Gm03:4798038-4801122	Plant protein of unknown function (DUF827)	2.60069	0.997438	-0.360988	-0.461355	0.693706	-2.09111	-0.212767	0.228939	1.30411	-0.0979139
Glyma03g04890	Gm03:5085662-5088665	tetratricopeptide repeat (TPR)-containing protein	0.58897	2.65876	-0.407499	-0.244808	-0.225268	-0.407499	-0.407499	-0.274793	-0.283865	-0.407499
-	Gm03:6557655-6558281	.	0.83638	2.2199	-0.140899	0.0666732	-0.188841	-1.15224	-0.148244	0.785189	-0.77977	-0.66173
Glyma03g07470	Gm03:8058360-8059670	Stress induced protein, Em protein, Late embryogenesis abundant protein, group 5, conserved site	841.806	0.763754	0.175622	-1.06959	0.351842	0.360799	0.339297	-2.15147	0.120995	1.10873
Glyma03g07590	Gm03:8198748-8214892	Homeodomain-like superfamily protein	0.47396	-0.848757	0.433811	2.04065	-0.557843	0.390278	-0.0212589	-0.85933	0.593931	-1.17132
Glyma03g07750	Gm03:8425663-8429302	alfin-like 1	27.4206	0.783307	0.0179154	-0.0304098	1.28945	0.763172	-0.063176	0.229017	-2.0496	-0.939557
Glyma03g08910	Gm03:10163111-10167289	Carbohydrate-binding-like fold	0.96435	-0.446936	-0.54018	0.496801	-0.470899	-0.391231	2.48801	0.00728256	-0.719262	-0.423391
Glyma03g10540	Gm03:12829037-12832094	-	7.29843	-0.400807	-0.395993	-1.11109	0.113308	-0.0123216	0.103802	-1.17244	2.11428	0.761216
Glyma03g11680	Gm03:14354898-14356242	-	0.18772	2.20978	-0.5279	-0.296778	0.430153	-0.746818	0.524041	-0.973724	0.235377	-0.853938
Glyma03g12260	Gm03:15426823-15438399	uracil phosphoribosyltransferase	7.39047	-0.297926	0.0981187	-0.678121	0.205789	-0.6919	-0.420005	-0.990767	2.36537	0.409527
Glyma03g14440	Gm03:18398572-18401051	Duplicated homeodomain-like superfamily protein	1.69434	-0.0323474	0.607629	-0.239138	0.104582	0.65652	-0.252837	1.01254	-2.3977	0.540815
Glyma03g14700	Gm03:18765692-18778830	mRNA capping enzyme family protein	7.3954	-2.46383	0.642484	-0.472308	0.467107	0.0261729	0.196934	0.201027	0.77968	0.622648
Glyma03g14856	Gm03:19068676-19073608	Pentatricopeptide repeat (PPR-like) superfamily protein	3.3503	0.844389	1.16971	-0.973451	-2.03633	0.119134	0.457614	-0.447067	0.319453	0.546839
Glyma03g15830	Gm03:20148029-20153868	Protein kinase protein with tetratricopeptide repeat domain	2.84521	0.77136	-0.840409	0.637416	-0.230947	-0.192032	-0.0980361	1.02882	0.971048	-2.04724
Glyma03g16373	Gm03:20821185-20824634	-	0.89693	0.0822535	-0.485485	-0.173145	1.20422	0.104609	1.3053	-2.00425	-0.538822	0.5053
Glyma03g16450	Gm03:20914928-20917318	-	1.04085	-0.520243	2.44433	0.0942994	-0.495021	0.00489915	-0.538402	0.380227	-0.937579	-0.432572
Glyma03g16630	Gm03:21129916-21132714	-	7.59479	0.349713	0.277482	0.703226	-0.541144	0.00387285	0.684337	-2.3864	0.921929	-0.0130561
Glyma03g18410	Gm03:23288156-23294523	NAD(P)-linked oxidoreductase superfamily protein	3.96311	-0.0159584	0.572545	0.339861	0.152715	0.0694191	0.495449	0.593101	-2.60278	0.395707
Glyma03g18430	Gm03:23312387-23315708	NAD(P)-linked oxidoreductase superfamily protein	8.39893	-0.107741	-0.297028	-0.783835	-0.772829	-0.235894	0.274582	-0.869069	2.3719	0.419827
Glyma03g18770	Gm03:23955955-23959757	Protein of unknown function, DUF593	6.75383	-0.0990784	-0.631995	0.561805	-2.23322	0.280425	1.16937	0.379201	0.803221	-0.229888
Glyma03g20630	Gm03:26124587-26132105	ER lumen protein retaining receptor family protein	8.87036	0.30919	-0.259253	1.01845	-0.089985	0.342159	0.341544	1.0683	-0.446202	-2.28424
Glyma03g21730	Gm03:27544793-27554903	Cellulose-synthase-like C6	0.85853	-2.07681	-0.0195227	-0.16353	0.725288	-0.729305	-0.0367283	0.0234643	1.19928	1.07779
Glyma03g21770	Gm03:27656852-27660700	basic helix-loop-helix (bHLH) DNA-binding superfamily protein	0.82474	-0.663054	2.22089	-0.148837	-0.634563	0.613785	-0.152859	0.262618	-1.30222	-0.195778
Glyma03g23260	Gm03:29826990-29835398	like heterochromatin protein (LHP1)	2.14352	-0.761354	-0.994112	0.419248	-0.845981	2.21	0.333075	0.259585	0.0677934	-0.688195
Glyma03g24250	Gm03:30965763-30978102	-	3.09616	2.25062	-0.492739	-0.4842	-0.62537	1.10248	-0.457466	-0.568993	-0.528826	-0.195526
Glyma03g24300	Gm03:31006268-31017835	multidrug resistance-associated protein 9	0.24904	-0.70512	0.791246	-0.536743	-0.922461	-0.0302803	-0.713515	-0.0915836	2.28335	-0.0747782
Glyma03g24610	Gm03:31534579-31542065	DYNAMIN-like 1E	0.28323	-0.831909	2.53301	-0.240236	-0.144639	-0.361306	-0.453048	-0.031362	-0.66285	0.192419
Glyma03g24850	Gm03:31770698-31770879	-	0.7954	-0.493655	1.32544	-0.493655	-0.493655	-0.493655	-0.493655	-0.493655	2.1301	-0.493655
Glyma03g24930	Gm03:31847084-31848164	TOXICOS EN LEVADURA 4	0.61864	1.41691	0.218921	0.159654	-0.543707	-0.0470682	-0.378977	1.05119	-2.08107	0.204069
Glyma03g24980	Gm03:31910844-31914113	2-oxoglutarate (2OG) and Fe(II)-dependent oxygenase superfamily protein	4.44677	2.10833	-0.606298	-0.311271	0.658092	-0.125213	-1.01196	-1.03747	0.656931	-0.331221
Glyma03g25520	Gm03:32690058-32692186	Zinc-binding ribosomal protein family protein	11.9115	1.32577	0.180529	0.415148	0.289473	0.604559	-0.177842	-2.30877	0.128653	-0.457711
Glyma03g25640	Gm03:32864728-32867220	cyclin p4;1	3.83594	0.947442	-0.148305	0.316354	0.514122	0.567127	0.369981	0.584102	-2.26553	-0.885243
Glyma03g25670	Gm03:32893740-32897987	Tetratricopeptide repeat (TPR)-like superfamily protein	1.67003	-1.02993	-0.062539	-0.632633	0.0922209	-0.175551	0.0842182	-1.04869	2.26518	0.507828
Glyma03g25740	Gm03:32976585-32983788	Nucleotidylyl transferase superfamily protein	18.4945	0.0592194	-0.228726	0.293311	-0.00724222	1.21608	0.233895	-2.28787	1.00492	-0.283381
Glyma03g26680	Gm03:34154031-34163889	FKBP-like peptidyl-prolyl cis-trans isomerase family protein	2.42295	-0.644002	-0.552817	-0.863694	-0.290256	-0.142797	-0.597819	-0.190789	2.21071	1.07145
Glyma03g27110	Gm03:34637057-34646282	alpha/beta-Hydrolases superfamily protein	2.11565	-0.08429	0.655288	-0.613864	-1.08965	-0.898184	0.644257	-0.007815	2.07648	-0.682433
Glyma03g27290	Gm03:34977056-34980323	RNA-binding (RRM/RBD/RNP motifs) family protein	30.5464	2.26084	0.0163409	-0.282375	0.415118	-0.680074	-0.263805	-0.951075	-0.987983	0.472778
Glyma03g27520	Gm03:35231382-35238717	Transducin/WD40 repeat-like superfamily protein	3.30771	-0.327892	0.406036	-0.222933	-0.0724821	-2.10308	0.37838	0.173821	0.0144169	1.75389
Glyma03g27760	Gm03:35528524-35531163	nodulin MtN21 /EamA-like transporter family protein	11.0514	0.609547	0.252687	0.591928	-0.784724	0.269174	0.713764	0.953056	-2.22847	-0.376989
Glyma03g27770	Gm03:35564259-35566476	cytochrome P450, family 94, subfamily D, polypeptide 2	7.96524	0.589009	-0.356118	0.455896	-0.404695	0.15857	0.699636	0.818152	-2.40307	0.4426
Glyma03g27790	Gm03:35570185-35581178	ubiquitin-specific protease 5	6.10129	-2.00719	0.556003	-0.0982092	-0.0393964	-0.338582	0.983022	1.52459	-0.0939039	-0.486488
Glyma03g28120	Gm03:35969568-35972058	chaperonin 10	19.0084	0.584559	0.110761	-0.654105	0.609389	0.843156	-0.865582	-2.08114	0.720968	0.731948
Glyma03g28290	Gm03:36161847-36173327	DNA GYRASE B2	5.79176	0.836464	0.214734	0.615064	-2.45068	-0.256046	0.701573	-0.231856	0.0666779	0.504113
Glyma03g28430	Gm03:36327375-36327665	-	108.945	2.10937	-0.435543	0.662929	0.461619	-1.28933	-0.288241	0.00666498	-0.937331	-0.290174
Glyma03g28476,Glyma03g28483	Gm03:36406523-36411505	pyrroline-5- carboxylate (P5C) reductase:cytochrome P450, family 86, subfamily A, polypeptide 1	1.48184	0.476398	0.26605	-0.57116	-2.14297	1.0264	0.98928	-0.396863	-0.339206	0.692075
Glyma03g28660	Gm03:36633987-36637947	Patatin-like phospholipase family protein	0.94062	-2.0455	0.176663	-0.114892	-0.166279	-0.492823	-0.0358887	1.55848	1.03095	0.0893385
Glyma03g28710	Gm03:36662863-36666337	2-oxoglutarate (2OG) and Fe(II)-dependent oxygenase superfamily protein	1.29144	-0.156753	-0.358885	-0.749822	2.17488	-0.829217	0.0558168	0.24632	0.7388	-1.1212
Glyma03g28740	Gm03:36685648-36688333	Gibberellin-regulated family protein	2.01943	0.328836	1.06037	0.0200491	1.41398	-0.105648	0.176371	-0.291031	-2.093	-0.509998
Glyma03g28750	Gm03:36692264-36700040	N-acetylglucosaminyl transferase component family protein / Gpi1 family protein	3.98484	-1.26511	0.431647	-1.15162	0.0591574	0.112085	-0.213461	0.432891	2.09463	-0.500434
Glyma03g28770	Gm03:36710778-36715693	P-loop containing nucleoside triphosphate hydrolases superfamily protein	3.4419	-2.16202	0.716972	-0.277265	0.453488	0.068638	-0.626889	-0.0882969	0.577564	1.33791
Glyma03g28981	Gm03:36934152-36940263	-	2.92004	-0.45859	0.513294	0.0975406	0.0542336	-0.145881	0.32255	-2.29601	1.33552	0.577207
Glyma03g29173,Glyma03g29180	Gm03:37135035-37139345	receptor-like kinase in flowers 1:embryo sac development arrest 7	0.44068	-0.772366	-0.46293	2.05349	-1.23752	-0.0685127	0.981558	-0.342049	0.339014	-0.490696
Glyma03g29210,Glyma03g29230	Gm03:37159398-37222229	ATP-binding cassette A1:ATP-binding cassette A1	6.54525	-2.09077	0.653915	0.578058	-0.0308556	-0.472463	-0.0222778	-0.399088	1.55978	0.223787
Glyma03g29490	Gm03:37514538-37518535	curculin-like (mannose-binding) lectin family protein / PAN domain-containing protein	0.18517	0.293522	-0.319389	0.949692	-0.954796	-0.0185323	-0.313633	2.09253	-0.752266	-0.977227
Glyma03g29620	Gm03:37659489-37660316	-	5.91	-0.369736	-0.378828	-0.222891	-0.83082	-0.184562	0.0116764	2.40285	-0.94887	0.52117
Glyma03g29640	Gm03:37663016-37668612	NIMA-related kinase 5	3.58974	-0.409147	-0.359109	-0.0354748	-1.26303	0.143316	1.06339	2.02864	-0.865035	-0.303547
Glyma03g29910	Gm03:37922845-37925029	-	8.02104	1.34187	-0.208234	1.20215	-0.411819	0.247426	0.38965	-0.355954	-2.04337	-0.161681
Glyma03g30480	Gm03:38440720-38442795	Tetratricopeptide repeat (TPR)-like superfamily protein	4.40046	0.533542	0.92374	0.904795	-0.294929	0.664412	0.063068	0.125972	-0.675948	-2.24459
Glyma03g30600	Gm03:38503262-38506722	DNAse I-like superfamily protein	0.59552	-0.823842	2.06217	0.490432	-0.433746	-0.241088	-0.596806	-0.0383815	-1.24298	0.8242
Glyma03g31120	Gm03:39029440-39039936	Acyl-CoA N-acyltransferases (NAT) superfamily protein	14.9368	0.400104	0.913777	0.602213	-2.35693	0.834755	-0.134187	-0.11995	0.347214	-0.487214
Glyma03g31560	Gm03:39437734-39445382	RNI-like superfamily protein	2.92016	0.277794	-0.521817	0.341868	0.392671	0.919696	0.00208026	0.273659	-2.43003	0.744092
Glyma03g31620	Gm03:39492575-39493181	PRA1 (Prenylated rab acceptor) family protein	1.86061	-0.585351	2.14803	-0.340713	-0.635289	0.0675158	-0.0298984	0.389155	-1.46932	0.455886
Glyma03g31740	Gm03:39587753-39592404	Galactose oxidase/kelch repeat superfamily protein	2.96608	-0.810562	-0.0416839	0.0787763	0.676764	0.350886	0.856955	0.121948	1.0028	-2.23586
Glyma03g32000	Gm03:39827323-39828606	-	1.22506	2.1455	-1.16963	-0.0118942	-0.462633	-0.167206	1.06243	-0.402755	-0.527667	-0.466113
Glyma03g32180	Gm03:39988820-39993166	vacuolar protein sorting-associated protein 2.3	18.1585	0.772641	-1.00462	0.254176	0.0323825	0.378734	0.52034	-2.17269	1.084	0.135199
Glyma03g32350	Gm03:40111627-40118307	phosphate starvation response 1	3.15809	-1.37164	-0.0830702	-0.547433	-0.120943	-0.451132	-0.22357	-0.143019	2.24481	0.695896
Glyma03g32470	Gm03:40204123-40207058	Subtilase family protein	2.24891	0.488398	-0.188326	0.661019	0.821846	0.155102	-0.484067	0.696069	-2.40907	0.259052
Glyma03g32800	Gm03:40556874-40561932	regulatory particle AAA-ATPase 2A	17.7249	0.324245	0.186159	0.21222	2.00263	-0.895038	0.154839	-0.72254	-1.54244	0.279935
Glyma03g32830	Gm03:40571750-40572522	-	1.14369	-0.150973	2.11162	0.946855	-0.679001	-0.161214	0.0273644	-0.220071	-1.34259	-0.531931
Glyma03g32850	Gm03:40584884-40588047	heat shock cognate protein 70-1	118.075	0.488596	1.22016	0.00487302	0.745531	0.28725	-1.09191	0.437787	-2.06137	-0.0308953
Glyma03g32910	Gm03:40635076-40639476	ARF-GAP domain 7	6.56917	-0.0253141	1.32548	0.343107	0.405869	-0.322787	-0.423541	0.632057	-2.27227	0.337215
Glyma03g32970	Gm03:40674673-40678748	-	28.7399	-0.149163	-0.869619	-0.784162	-0.051466	-0.286605	-0.542712	-0.639875	2.04555	1.27811
Glyma03g33000	Gm03:40689639-40693587	pyrophosphorylase 4	17.2102	-0.0089296	0.364365	0.856383	0.585256	0.185594	0.106604	0.529544	-2.54146	-0.0773975
Glyma03g33150	Gm03:40804958-40807405	Heavy metal transport/detoxification superfamily protein	2.8755	-0.345379	0.0686738	1.02599	-0.00800494	0.208702	0.857801	1.01481	-0.693404	-2.12914
Glyma03g33230	Gm03:40874037-40875007	-	0.68603	2.18069	0.979597	-0.324428	-0.220326	0.173553	-0.985845	-0.489854	-0.541365	-0.772105
Glyma03g33376	Gm03:40963183-40972913	WRKY family transcription factor family protein	3.73381	0.381358	0.0422906	0.580354	-0.632827	1.0361	-0.226313	1.10369	-2.18224	-0.102391
Glyma03g33530	Gm03:41077208-41079087	Ribosomal protein S12/S23 family protein	85.3619	2.22835	-1.15052	0.732285	-0.178467	-0.462864	0.00191499	-0.787244	-0.534598	0.151196
Glyma03g33640	Gm03:41145796-41147555	S1FA-like DNA-binding protein	35.4368	2.00451	-1.10352	0.582894	-0.164935	0.641367	0.282873	-0.389179	-1.06059	-0.793443
Glyma03g33720	Gm03:41222613-41223729	FASCICLIN-like arabinogalactan-protein 11	7.12263	0.811533	0.0937585	0.202072	-0.324907	0.772193	-0.245465	1.22688	-2.21899	-0.317077
Glyma03g33750	Gm03:41236463-41241946	RING/U-box superfamily protein	3.96756	-0.19515	-0.01233	0.598152	0.700196	0.488503	0.724894	-0.15642	-2.49141	0.343526
Glyma03g34180	Gm03:41652791-41659507	Transducin/WD40 repeat-like superfamily protein	4.55651	-0.894774	-0.304829	-0.667986	0.866009	0.0299933	-0.735952	-0.797452	2.14534	0.359619
Glyma03g34310	Gm03:41779196-41780594	gamma tonoplast intrinsic protein	21.7458	0.630535	-0.609661	0.311917	0.767672	0.347527	-0.445262	1.1855	-2.19536	0.00716993
Glyma03g34340	Gm03:41812731-41820644	phosphatidyl inositol monophosphate 5 kinase	0.31216	-0.952098	-0.124785	0.361761	-0.611664	-0.270034	-0.176921	0.375765	-0.936745	2.33453
Glyma03g34740	Gm03:42060761-42068038	Pyruvate kinase family protein	9.19093	0.148954	0.67827	0.497469	-0.086311	0.491046	1.04307	0.137997	-2.37155	-0.538907
Glyma03g34750	Gm03:42071929-42074483	Leucine-rich repeat protein kinase family protein	3.46729	0.80844	-0.634161	-0.0378732	0.317986	0.721791	0.636191	0.715441	-2.31492	-0.212854
Glyma03g35030	Gm03:42354555-42363837	pleiotropic drug resistance 6	3.66144	-0.546744	0.53749	-0.332034	-0.738981	-0.513519	2.02637	1.09814	-0.699711	-0.830936
Glyma03g35061	Gm03:42388293-42402501	ubiquitin-protein ligases	10.4414	-0.585684	1.00616	-0.539239	2.20415	-0.724084	-0.461579	-0.851711	-0.149787	0.101909
Glyma03g35080	Gm03:42416778-42418871	60S acidic ribosomal protein family	10.3556	2.10038	-0.179608	-0.311851	0.487111	0.866439	-0.938826	-0.321182	-0.714811	-0.987624
Glyma03g35166	Gm03:42469760-42472423	uridine-ribohydrolase 1	3.94243	0.0857369	0.454212	0.594679	0.46774	0.328607	-0.278842	0.717508	-2.54603	0.176387
Glyma03g35173	Gm03:42472529-42473081	-	2.36748	-0.219681	0.399576	0.682892	0.754029	0.152625	-0.961108	0.444162	-2.18002	0.927559
Glyma03g35250	Gm03:42534077-42535865	PEBP (phosphatidylethanolamine-binding protein) family protein	1.15541	-0.474831	-0.807523	0.976184	-0.123519	2.26757	-0.340932	-0.287922	-0.807523	-0.401458
Glyma03g35470	Gm03:42653392-42660311	chloroplast signal recognition particle 54 kDa subunit	5.60734	-0.977557	0.0244654	-0.643615	-0.618796	-0.0236351	-0.680848	-0.0498341	2.31255	0.657378
Glyma03g35530	Gm03:42700606-42702922	Ribosomal protein L32e	4.1154	1.56665	-0.0189896	0.172695	0.439175	0.524505	-0.0581794	-2.01193	-0.942441	0.328621
Glyma03g35620	Gm03:42773224-42776030	Cyclophilin-like peptidyl-prolyl cis-trans isomerase family protein	10.2756	-0.379644	0.128633	-1.01938	2.13223	0.294707	0.102934	-1.31103	0.492741	-0.441316
Glyma03g35710	Gm03:42827026-42833054	alpha/beta-Hydrolases superfamily protein	3.14601	0.264993	0.0204246	0.320321	0.448931	0.529195	-0.264898	0.835184	-2.53606	0.381891
Glyma03g35820	Gm03:42925898-42926918	Ovate family protein	0.57643	0.968687	-0.0647011	-0.58354	-1.03726	-0.755833	0.309888	2.12039	-0.380803	-0.576752
Glyma03g36130	Gm03:43156496-43159087	chloroplast RNA-binding protein 33	6.24519	0.00628003	-0.4733	-1.07369	-0.783485	0.297329	-0.258424	-0.501951	2.32039	0.466859
Glyma03g36140	Gm03:43160262-43165270	nuclear factor Y, subunit A10	0.57338	-0.23957	0.306079	-0.160209	1.08599	0.315548	-1.02302	0.801657	-2.00352	0.917055
Glyma03g36420	Gm03:43383474-43384965	Nucleic acid-binding, OB-fold-like protein	206.968	2.1475	-0.693977	0.719473	-0.168952	-0.365036	0.171899	-0.649294	-1.32289	0.161357
Glyma03g36481	Gm03:43417791-43423233	TRAF-like superfamily protein	2.49543	-0.720285	-0.642119	0.0961617	-0.27922	-0.247349	-0.266998	-1.11888	2.1115	1.06717
Glyma03g36550	Gm03:43486983-43493365	DNAse I-like superfamily protein	12.7647	-2.10348	1.03239	-0.268968	1.12679	-0.572493	0.883035	0.144401	-0.0497631	-0.19162
Glyma03g36720	Gm03:43591576-43595245	Flavin-containing monooxygenase family protein	0.22837	0.644371	-0.279643	0.907278	2.04236	-0.544147	-0.975285	-0.258446	-0.862056	-0.674516
Glyma03g36820	Gm03:43662874-43666581	zinc finger (C3HC4-type RING finger) family protein	6.0613	0.559822	0.224183	-0.107687	-2.40263	-0.263337	0.100418	0.809856	1.05656	0.0224982
Glyma03g37130	Gm03:43860086-43865105	asparagine-linked glycosylation 3	9.06189	-1.28973	0.469692	-0.609676	0.00853909	-0.434172	-0.305218	-0.689977	2.10484	0.745752
Glyma03g37180	Gm03:43880370-43884446	Transducin/WD40 repeat-like superfamily protein	2.62964	-2.10696	0.825354	-0.464011	-0.335108	0.941404	0.161087	-0.539854	1.07202	0.446137
Glyma03g37191	Gm03:43885581-43890013	HSP20-like chaperones superfamily protein	21.7452	0.122284	0.0175375	-0.273945	0.586378	1.25543	-0.155108	-2.0938	-0.576466	1.11776
Glyma03g37210	Gm03:43894209-43899424	SPX (SYG1/Pho81/XPR1) domain-containing protein	1.77324	0.0421501	-1.04009	0.277911	-0.889916	2.16104	0.459789	0.28655	-0.996506	-0.301012
Glyma03g37290	Gm03:43948624-43953157	alpha/beta-Hydrolases superfamily protein	0.6838	-1.04096	0.227374	-0.554016	-0.95669	-0.904985	0.183328	0.438114	0.530174	2.07771
Glyma03g37331	Gm03:43983671-43986601	exocyst complex component sec15B	4.0976	0.5915	0.259195	0.421608	1.19179	0.222226	-0.785909	0.838202	-2.02704	-0.711543
Glyma03g37530	Gm03:44130385-44134042	Drought-responsive family protein	1.08171	0.19979	1.48233	0.48544	0.151889	0.286741	-0.562656	-0.59913	-2.08291	0.638592
Glyma03g37710	Gm03:44234269-44242562	beta-xylosidase 2	12.8287	1.27414	-0.160167	0.203884	-0.106829	0.614797	-0.33644	0.744155	-2.29122	0.057659
Glyma03g37730	Gm03:44252068-44253306	-	0.62076	-0.919066	2.3148	0.0479046	-0.151175	0.31495	-0.484446	-0.149052	-1.17308	0.199167
Glyma03g37820	Gm03:44307992-44309557	Cytochrome c oxidase subunit Vc family protein	1.27887	0.592499	0.0215709	0.61269	-0.235808	-0.267263	0.0993775	1.1038	-2.38846	0.461587
-	Gm03:44503436-44504217	.	6.30644	0.0763815	-0.296306	0.100564	-0.0361322	-0.133703	0.0354167	-1.93219	2.02926	0.156696
Glyma03g38370	Gm03:44721711-44723243	indole-3-acetic acid inducible 20	0.88029	2.05493	-0.651936	0.342231	-0.843119	0.339002	0.329041	0.358157	-0.568088	-1.36018
Glyma03g38730	Gm03:45035163-45040321	aspartic proteinase A1	58.9828	0.747808	-0.0555902	0.807386	-0.680752	0.532414	0.171462	0.917943	-2.26639	-0.174362
Glyma03g38760	Gm03:45061549-45065498	Putative endonuclease or glycosyl hydrolase	8.99738	0.648243	-0.127862	0.0760229	-0.725517	-0.315781	2.13618	-0.354838	-1.48961	0.153127
Glyma03g38770	Gm03:45066743-45070145	O-Glycosyl hydrolases family 17 protein	2.35813	-0.0609693	0.52449	0.233367	0.463929	1.30691	-0.0299977	0.64462	-2.07806	-1.00435
Glyma03g38780	Gm03:45071859-45075344	Protein kinase superfamily protein	0.89534	-2.36445	0.971559	-0.124456	-0.458467	0.421377	0.178918	-0.0151444	0.517875	0.872787
Glyma03g38810	Gm03:45097190-45101056	ATP-citrate lyase A-3	17.3734	-0.0858602	-0.307457	-0.597531	0.15019	-1.33513	0.0411581	-0.858727	2.00493	0.988468
Glyma03g38910	Gm03:45176178-45179418	galactinol synthase 2	1.99487	0.992013	0.791434	-1.01744	0.252171	-0.0465703	-0.36425	-2.01058	0.447745	0.955518
Glyma03g38990	Gm03:45219706-45220838	Protein of unknown function, DUF538	43.9202	0.856812	-0.495869	0.620826	-0.199786	0.0815366	0.142047	0.842466	-2.36458	0.516557
Glyma03g39050	Gm03:45279742-45281178	nicotianamine synthase 3	0.98353	-0.353547	-0.353547	-0.353547	-0.25865	-0.353547	-0.353547	-0.284999	2.66494	-0.353547
Glyma03g39070	Gm03:45296753-45297266	Predicted AT-hook DNA-binding family protein	1.65592	0.552664	-0.9341	-0.316494	2.35902	0.129558	-0.801335	-0.35411	-0.0253243	-0.609866
Glyma03g39120	Gm03:45318972-45324153	C2H2 and C2HC zinc fingers superfamily protein	6.18361	-0.0100272	-1.05003	0.0738332	0.625537	0.749953	1.13889	0.0748139	0.492939	-2.09583
Glyma03g39140	Gm03:45335599-45337075	Protein of unknown function (DUF1645)	10.28	1.10294	0.254546	0.353642	0.174316	-0.0628778	0.722224	0.685937	-2.03268	-1.1981
Glyma03g39290	Gm03:45415824-45425025	TOPLESS-related 3	7.00273	-2.13667	0.471474	-0.535836	0.394464	0.265339	-0.0619454	0.742184	-0.511353	1.37226
Glyma03g39490	Gm03:45548736-45554627	RING/U-box superfamily protein	12.7539	-0.874697	0.308659	-0.0659836	2.06621	-0.169898	-0.657542	-1.06131	0.993769	-0.539319
Glyma03g39510	Gm03:45561156-45566266	Protein of unknown function (DUF1624)	2.32573	-0.521767	-0.203643	-1.18836	-0.580706	-0.281605	-0.39837	0.0718085	2.2149	0.887665
Glyma03g39670	Gm03:45669566-45673043	DEAD-box protein abstrakt, putative	6.59418	0.515747	0.263901	-0.258243	-0.0173225	0.230172	-0.639084	-2.16829	1.41432	0.658924
Glyma03g39720	Gm03:45711967-45727032	recovery protein 3	2.05107	-2.01958	1.32084	-0.0396335	-0.429385	-0.75152	0.86941	0.0453292	0.788218	0.216185
Glyma03g39781,Glyma03g39791	Gm03:45758336-45767036	P-loop containing nucleoside triphosphate hydrolases superfamily protein:Chaperone DnaJ-domain superfamily protein	5.81209	-0.686746	-0.191162	-0.388897	0.45898	-0.260475	2.02347	-0.370152	0.860677	-1.44564
Glyma03g39970	Gm03:45857249-45858350	RING/U-box superfamily protein	0.82188	0.40255	2.12742	0.140231	-0.791508	0.0517031	-0.755257	-0.243037	-1.36029	0.428194
Glyma03g40210	Gm03:46009009-46016744	Calcium-dependent phospholipid-binding Copine family protein	0.16979	-0.231287	0.156316	2.43656	-0.329035	-0.477929	-0.703434	0.466225	-0.47359	-0.843853
Glyma03g40510	Gm03:46247593-46248762	Rubredoxin-like superfamily protein	2.50067	-0.688995	-0.45214	0.368609	-0.233788	-0.759056	-1.23049	0.537647	0.299311	2.15903
Glyma03g40851	Gm03:46478543-46482080	MuDR family transposase	0.50479	-2.09207	-0.456683	0.753191	0.252621	1.42484	0.72042	-0.456793	0.0141895	-0.159788
Glyma03g40880	Gm03:46489345-46498749	NAD(P)-linked oxidoreductase superfamily protein	4.98924	-0.236082	0.890698	0.303812	-2.00424	0.137103	1.26564	-0.329677	-0.823482	0.796349
Glyma03g40980	Gm03:46563251-46569375	plant glycogenin-like starch initiation protein 6	3.33233	-0.616963	0.274668	1.26263	0.492095	0.793094	0.1678	0.348788	-2.14326	-0.578909
Glyma03g41200	Gm03:46724555-46730266	type one serine/threonine protein phosphatase 4	5.94527	-0.673666	0.23357	0.629816	-0.526417	1.13089	0.574562	0.623443	-2.18685	0.19447
Glyma03g41670	Gm03:47069433-47075208	gamma-tubulin	2.00447	-0.175832	0.753409	0.421607	-0.203087	1.04086	0.209949	0.954385	-2.0664	-0.934955
Glyma03g41680	Gm03:47079623-47084003	Nucleotide-sugar transporter family protein	12.9847	-0.811016	-0.335877	-0.584578	0.41401	-0.0698088	0.286304	-0.934011	2.37516	-0.340111
Glyma03g41690	Gm03:47088057-47093063	adenine nucleotide transporter 1	5.08093	0.361009	0.76005	0.0849021	0.252853	1.23535	-0.73867	0.779709	-2.00033	-0.734759
Glyma03g41800	Gm03:47187827-47188482	Bifunctional inhibitor/lipid-transfer protein/seed storage 2S albumin superfamily protein	0.72942	0.0819265	-0.752547	-0.0354053	-0.752547	-0.507722	2.4374	0.306206	-0.752547	-0.0247546
Glyma03g41990	Gm03:47324454-47328154	NC domain-containing protein-related	10.2569	0.108412	-0.108122	-0.262425	1.32381	-0.754073	0.0652387	-2.01429	1.11887	0.522587
Glyma03g42000	Gm03:47330407-47337436	L-fucokinase/GDP-L-fucose pyrophosphorylase	2.84694	-0.743535	-0.918995	-0.389888	2.13903	-0.98903	-0.00739015	0.334768	-0.269087	0.84406
Glyma03g42410	Gm03:47641110-47647577	pumilio 23	11.4366	-0.497491	0.571019	-0.35392	-0.132905	-0.377986	-0.950193	-1.15943	2.03597	0.865048
Glyma03g42510	Gm03:47718354-47732324	ARM repeat superfamily protein	3.47066	-2.08183	0.0712552	0.958008	0.144391	-0.340291	1.28728	-0.0245543	0.681558	-0.695895
Glyma03g42520	Gm03:47735434-47739016	-	0.2866	0.300469	2.05091	-0.0256543	0.169392	0.697062	-0.190244	-1.00225	-0.727952	-1.27186
Glyma03g42530	Gm03:47741156-47750517	Ankyrin repeat family protein	4.45328	-1.4085	0.0313592	-0.327553	0.20561	0.491233	-0.670841	-0.685273	2.15933	0.204803
-	Gm03:542682-543055	.	0.50415	-0.514823	2.48841	0.163738	-0.514823	-0.514823	-0.514823	-0.514823	0.436768	-0.514823
-	Gm03:1088853-1089149	.	1.1053	0.048688	-0.825028	0.467493	-0.825028	-0.825028	-0.825028	-0.162398	2.06037	0.885935
-	Gm03:4513696-4532229	.	0.63782	-0.441108	-0.441108	-0.441108	0.576711	-0.441108	-0.441108	-0.441108	2.51105	-0.441108
-	Gm03:4513696-4532229	.	0.5841	-0.649363	0.437947	-0.0614748	0.34533	-0.649363	-0.518071	-0.649363	2.39376	-0.649363
-	Gm03:4722652-4723010	.	1.50371	-0.33433	0.372077	0.754298	0.11079	-0.0150766	-2.05592	-0.747815	1.48087	0.435107
-	Gm03:4978972-4979692	.	0.71677	0.016604	-0.939194	0.291389	-0.0398292	-0.749557	2.30006	0.414045	-0.939194	-0.354278
-	Gm03:31631565-31631734	.	2.97614	-0.333335	-0.333335	-0.333335	-0.333335	2.66666	-0.333335	-0.333335	-0.333335	-0.333335
-	Gm03:31635795-31635989	.	1.86668	-0.33333	-0.33333	-0.33333	-0.33333	2.66667	-0.33333	-0.33333	-0.33333	-0.33333
-	Gm03:31683795-31684434	.	0.69147	-0.472556	-0.472556	-0.472556	-0.472556	-0.472556	-0.472556	-0.472556	2.34887	0.958985
-	Gm03:31684515-31686306	.	0.65616	-0.606433	-0.606433	-0.606433	-0.606433	0.594304	-0.606433	-0.606433	2.15714	0.887121
-	Gm03:31689349-31689521	.	6.44394	-0.482103	-0.482103	-0.482103	-0.482103	-0.482103	-0.482103	-0.482103	2.26989	1.10483
-	Gm03:31690293-31690693	.	1.31852	-0.484496	-0.484496	-0.484496	-0.484496	-0.484496	-0.484496	-0.484496	2.24611	1.14535
-	Gm03:41267390-41269014	.	0.37926	-0.0774609	-0.468994	-0.697145	-0.204333	2.52315	-0.462205	0.245554	-0.773897	-0.0845368
-	Gm03:42173784-42175117	.	0.36668	0.00939648	-1.04267	-0.89737	-0.440627	-0.566398	0.317133	-0.489987	1.09997	2.01045
-	Gm03:45984655-45985120	.	0.50823	0.884266	-0.237558	-0.130823	-0.689234	-0.689234	-0.0484974	2.28954	-0.689234	-0.689234
-	Gm03:47230389-47231829	.	0.30468	-0.227825	-0.384456	-0.438404	0.371335	0.120543	-1.06217	-0.107693	-0.688421	2.41701
Glyma04g00410	Gm04:184364-188223	-	2.15736	0.317057	-2.19135	-0.0420475	-0.936981	0.53176	0.919058	-0.0701034	0.715008	0.757744
Glyma04g00480	Gm04:250426-252572	high-affinity nickel-transport family protein	9.87789	0.20331	-0.319738	0.504067	0.982492	-0.330544	0.205098	0.162931	-2.35736	0.949747
Glyma04g00500	Gm04:269406-270245	farnesylated protein 6	85.5132	0.193153	-0.693902	0.679181	1.34726	0.0925771	-0.208336	0.471631	-2.19781	0.316287
Glyma04g00760	Gm04:426242-428703	ER lumen protein retaining receptor family protein	3.43374	-0.341266	0.113151	-0.275498	0.249613	-0.470155	-1.14328	-0.829104	2.31816	0.378295
Glyma04g00910	Gm04:496765-498715	mitochondrial editing factor 22	0.55078	0.149538	-0.060364	-0.270357	0.397357	0.535681	-0.603582	-1.57696	-0.6245	2.05303
Glyma04g00960	Gm04:559166-562100	arginine decarboxylase 2	17.2906	0.0391161	0.192587	-0.394519	0.0758227	-0.745149	-1.59599	0.0613287	2.15625	0.210653
Glyma04g00990	Gm04:573793-574692	-	5.61912	2.23968	-0.622472	0.626968	-0.436319	0.055028	-0.447992	-0.111763	-1.33991	0.0366966
Glyma04g01100	Gm04:661380-667263	SH3 domain-containing protein	6.87096	2.11996	-1.33203	0.249705	-0.511898	0.260672	-0.0993218	-0.509583	0.6371	-0.814675
Glyma04g01220	Gm04:792425-797937	Sec14p-like phosphatidylinositol transfer family protein	21.6266	0.66286	-0.504397	0.245714	0.764621	-0.296724	0.244181	1.10664	-2.29852	0.0754399
Glyma04g01350	Gm04:855689-860313	Glucose-1-phosphate adenylyltransferase family protein	4.6056	0.126922	-0.0293407	-0.0712674	-1.09203	0.413717	0.88744	1.09984	-2.03248	0.697199
Glyma04g01370	Gm04:866842-870893	endoplasmatic reticulum retrieval protein 1B	13.7196	1.2393	-0.455214	-0.967819	2.0314	-0.484309	0.114546	-0.724111	-0.639191	-0.114407
Glyma04g01520	Gm04:996891-999899	-	1.80742	2.19028	-0.356579	-0.682472	-0.20944	-0.803581	0.471841	0.395218	0.217461	-1.22231
Glyma04g01620	Gm04:1080092-1084217	AT hook motif DNA-binding family protein	11.9599	2.10216	-1.02049	0.959224	-0.579465	-0.181415	0.285029	-0.2303	-0.331304	-1.00333
Glyma04g01740	Gm04:1161645-1164559	-	22.2704	-0.913957	-0.0843258	-0.639101	0.387012	-0.734553	-0.130286	-0.680331	2.31221	0.483376
Glyma04g01850	Gm04:1237630-1242368	DNA-binding bromodomain-containing protein	0.97047	-0.866998	0.2873	-0.387513	-0.743458	-1.08271	-0.300192	0.693935	2.15893	0.240801
Glyma04g02050	Gm04:1415683-1419306	-	1.95794	0.822791	0.0537862	0.502861	-0.631364	1.28624	0.0258537	0.512223	-2.13551	-0.436801
Glyma04g02080	Gm04:1439403-1442824	Protein of unknown function (DUF630 and DUF632)	0.81841	0.380146	-0.792985	-0.111622	-0.740518	0.302346	0.421786	2.17655	-1.21869	-0.417104
Glyma04g02130	Gm04:1471916-1474493	-	27.6077	1.0465	-0.485862	0.244715	0.104312	-2.13205	-0.0217372	-0.597126	0.929066	0.912249
Glyma04g02271	Gm04:1577465-1578977	sterol methyltransferase 2	18.9698	0.564644	0.890232	0.110512	0.0433982	0.637696	-0.807093	0.941427	-2.21415	-0.166645
Glyma04g02390	Gm04:1661611-1664613	Single hybrid motif superfamily protein	2.08677	-0.271668	1.37333	-2.09551	-0.371971	-0.0170435	-0.292405	0.470072	1.0913	0.113778
Glyma04g02464	Gm04:1728003-1736649	SIGNAL PEPTIDE PEPTIDASE-LIKE 2	2.87706	-0.922842	0.577901	0.100905	0.476925	0.325879	0.0945883	0.671375	0.939719	-2.26446
Glyma04g02641	Gm04:1882074-1882712	-	0.40793	-0.613724	0.141401	-0.761259	2.22833	-0.21384	0.796814	-0.900299	0.0721233	-0.749662
Glyma04g02660	Gm04:1890701-1892010	GAST1 protein homolog 1	22.4621	1.17101	-0.211402	0.375878	0.210153	0.662014	0.308451	0.231327	-2.38304	-0.3644
Glyma04g03150	Gm04:2304110-2308877	BEL1-like homeodomain 10	1.5153	-0.0953316	1.18467	0.718499	-0.828192	0.202964	-0.402054	0.998737	-2.03026	0.251098
Glyma04g03180	Gm04:2320691-2324583	AAA-type ATPase family protein	12.3177	-1.20893	0.659658	-0.0685346	0.200973	-0.290885	-0.435172	-0.584643	-0.5418	2.26912
Glyma04g03470	Gm04:2521032-2525548	-	2.22951	0.543197	-0.0901595	0.486186	-0.221202	-0.660952	0.780082	0.804495	0.657556	-2.29924
Glyma04g03490	Gm04:2531872-2540627	Sugar isomerase (SIS) family protein	25.2342	-1.24743	0.400197	2.1331	-0.19085	-0.0290857	0.28667	-0.824537	-0.894497	0.366341
Glyma04g03500	Gm04:2542875-2551999	GYF domain-containing protein	7.05633	-1.24934	0.301016	-0.778593	0.414239	-0.476774	-0.20754	-0.0866974	-0.207522	2.29124
Glyma04g03620	Gm04:2647308-2650640	-	6.62186	0.655395	-0.605973	0.747107	0.224026	0.778502	0.401871	0.815126	-2.06238	-0.953665
Glyma04g03870	Gm04:2819623-2826391	mitogen-activated protein kinase kinase kinase 5	1.98296	-2.23909	0.719235	-0.72308	0.69954	0.371334	-0.534892	0.736336	0.584389	0.386378
Glyma04g03890	Gm04:2835826-2836937	-	1.81811	-0.656994	0.898047	-0.0516904	2.12857	-0.0229626	0.0568896	-1.2635	-0.410219	-0.678156
Glyma04g04070	Gm04:2997375-3000817	Tic22-like family protein	13.3533	-0.60091	0.867095	-0.27925	-0.915172	-0.71094	0.0965831	0.443167	2.07555	-0.975953
Glyma04g04100	Gm04:3011695-3018156	Plant protein of unknown function (DUF827)	3.81003	-2.16001	0.422929	0.168393	-1.15324	0.352516	0.94694	0.451139	0.260781	0.710409
Glyma04g04160	Gm04:3043068-3048044	Protein of unknown function (DUF3223)	6.46422	-0.489034	-0.569151	-0.967102	0.774231	-0.367258	-0.548059	-0.627477	2.16195	0.63183
Glyma04g04170	Gm04:3058020-3062968	abscisic acid responsive elements-binding factor 2	1.48363	0.483842	1.2649	0.0525724	-0.232626	0.334351	0.317894	0.00765746	-2.42059	0.192044
Glyma04g04460	Gm04:3305859-3308715	CYCLIN D3;1	27.7644	0.403106	0.241562	0.144409	2.01138	-0.539761	0.397775	-0.531348	-1.66288	-0.46431
Glyma04g04490	Gm04:3347290-3348783	myb domain protein 73	14.0492	0.749748	-0.92908	-0.811947	-0.156669	-0.784508	0.326545	-0.8358	2.08378	0.357924
Glyma04g04780	Gm04:3545379-3553189	Ubiquitin system component Cue protein	6.0053	-2.11105	0.578833	-0.791064	-0.0782804	0.08785	0.189006	-0.118854	1.08855	1.15499
Glyma04g05010	Gm04:3753346-3754353	-	4.30968	0.802233	0.046518	0.185154	0.471263	0.728951	-0.749616	0.663004	-2.3503	0.202769
Glyma04g05020	Gm04:3758795-3765417	CW7	5.10673	-0.0230069	-0.263315	-1.08622	0.568794	-0.75856	0.152595	-1.17083	2.04113	0.539409
Glyma04g05050	Gm04:3796276-3797097	-	0.47388	2.40823	-0.736196	-0.14876	-0.00705955	-0.149854	0.060769	0.237344	-1.12244	-0.542117
Glyma04g05250	Gm04:4004243-4009435	gamma vacuolar processing enzyme	14.2391	0.265335	-0.081855	1.08428	0.956927	-0.15039	0.197609	0.527431	-2.28668	-0.512624
Glyma04g05320	Gm04:4051965-4055582	ferrochelatase 1	5.65745	-0.954398	0.158193	-0.509497	0.754142	-0.214977	-0.956975	-0.874325	2.05219	0.545755
Glyma04g05450	Gm04:4122038-4126178	Alkaline phytoceramidase (aPHC)	1.71374	-0.0124703	-0.312997	0.0158551	0.422525	-1.07654	-0.132837	-1.15774	2.28154	-0.0272539
Glyma04g05500	Gm04:4167331-4169630	heat shock transcription factor A2	11.1769	0.405433	0.783695	0.156541	0.663023	0.593977	0.342493	0.467211	-2.05751	-1.35485
Glyma04g05790	Gm04:4407922-4411909	mechanosensitive channel of small conductance-like 10	1.99752	-2.18745	0.806111	0.0561182	-0.597412	0.893702	0.0560606	1.07374	-0.400696	0.299768
Glyma04g05840	Gm04:4443458-4447626	cytokinin oxidase 7	0.43843	-0.182905	0.0193049	0.186454	-0.577079	0.514695	2.03407	0.441151	-1.34984	-1.08599
Glyma04g05912	Gm04:4498631-4509804	Leucine-rich receptor-like protein kinase family protein	2.70855	-0.978301	-0.552383	-0.139112	0.0878307	-0.758285	0.0851071	0.752785	2.23998	-0.737757
Glyma04g06220	Gm04:4749578-4756029	-	4.10869	-0.792284	0.656983	-2.09694	-0.145439	1.23277	-0.0597012	0.779151	0.600974	-0.175578
Glyma04g06380	Gm04:4877692-4884469	Protein phosphatase 2C family protein	12.4091	-0.276312	-0.553102	0.234041	-0.247299	-1.09296	-0.277817	-0.745209	2.28494	0.673639
Glyma04g06660	Gm04:5118854-5120045	C2H2 and C2HC zinc fingers superfamily protein	0.32076	2.16171	-1.27925	-0.453187	-0.242615	-0.456654	0.472261	-0.779181	-0.0438673	0.621028
Glyma04g06700	Gm04:5175654-5176384	Ribosomal protein L39 family protein	102.017	2.15964	-0.431942	0.652717	0.560565	-0.472823	-0.678524	-0.440223	-1.2319	-0.117459
Glyma04g06800	Gm04:5244775-5248579	-	5.52357	-0.340974	0.216055	-0.720959	0.147736	-0.683312	-0.689434	-0.943745	2.18501	0.829631
Glyma04g06810	Gm04:5272604-5276740	KNOTTED1-like homeobox gene 3	6.53484	-2.28976	0.417933	0.761804	0.501714	-0.0556203	-0.276222	1.27116	-0.175993	-0.155049
Glyma04g06860	Gm04:5309730-5311773	serine-rich protein-related	5.21074	0.512149	0.465121	0.641896	0.732743	1.00197	-0.514079	0.249392	-2.02969	-1.05941
Glyma04g06890	Gm04:5321799-5326248	Octicosapeptide/Phox/Bem1p (PB1) domain-containing protein / tetratricopeptide repeat (TPR)-containing protein	3.35892	-0.759325	2.26169	-1.08341	-0.308239	0.344558	-0.629295	0.259903	-0.519047	0.433272
Glyma04g07060	Gm04:5473329-5476506	-	0.97984	-0.395458	-0.954134	-0.67055	-0.798418	-0.314859	0.895717	0.460465	2.14429	-0.366964
Glyma04g07160	Gm04:5568470-5571119	SPX domain gene 2	0.32449	-0.161139	0.0755872	-0.0582178	-0.975241	2.06629	0.0806309	-0.808062	-1.12498	0.905116
Glyma04g07460	Gm04:5812353-5822286	LisH dimerisation motif;WD40/YVTN repeat-like-containing domain	17.8407	-1.11687	0.988877	-0.258857	0.0386385	-1.08792	-0.380359	2.07894	-0.0274286	-0.235018
Glyma04g07740	Gm04:6052338-6059756	-	0.53084	-0.402362	-0.402362	-0.402362	-0.402362	2.61249	-0.402362	0.204049	-0.402362	-0.402362
Glyma04g07830	Gm04:6103015-6105914	Protein of unknown function (DUF1218)	1.06956	0.899182	-0.223154	0.616767	-0.853734	0.312186	-0.352346	1.0368	-2.07898	0.643185
Glyma04g08000	Gm04:6262885-6264385	Galactose oxidase/kelch repeat superfamily protein	1.30173	1.70744	0.24686	0.233943	-0.667497	0.480132	0.286797	-0.0596196	-2.04273	-0.185335
Glyma04g08190	Gm04:6420370-6422916	ChaC-like family protein	13.44	1.37969	0.273096	0.393315	0.676499	-0.520691	0.299041	-0.195627	-0.0679492	-2.23743
Glyma04g08200	Gm04:6425210-6429161	N-terminal nucleophile aminohydrolases (Ntn hydrolases) superfamily protein	22.5638	-0.183935	0.113241	0.533195	2.18075	0.237457	-0.477606	-0.116439	-1.12497	-1.1618
Glyma04g08210	Gm04:6430089-6432226	AIG2-like (avirulence induced gene) family protein	6.31862	-2.28745	0.382219	0.698339	-0.367437	0.758215	-0.374787	-0.0851591	0.157375	1.11867
Glyma04g08290	Gm04:6479099-6485164	basic leucine zipper 9	5.22117	0.394068	0.747561	0.412146	-0.26936	0.647286	0.280866	0.667785	-2.42796	-0.452399
Glyma04g08510	Gm04:6667095-6673224	signal peptide peptidase	11.3307	-0.465677	0.00807165	2.01381	0.109031	-0.764872	-0.650916	1.20654	-1.03743	-0.418363
Glyma04g08530	Gm04:6687054-6690643	-	15.3755	0.00719973	-0.681177	0.0299614	0.0686389	0.705466	-0.732124	-1.28237	2.18249	-0.298208
Glyma04g08600	Gm04:6738384-6745832	ENTH/VHS/GAT family protein	2.87271	-2.43324	-0.153271	0.40673	0.262281	-0.0336016	0.0440561	1.05212	0.84349	0.0112114
Glyma04g08720	Gm04:6854301-6859124	Nucleotide-diphospho-sugar transferases superfamily protein	1.4849	0.816277	-0.195572	0.249231	-0.0485221	0.34089	0.965171	0.771954	-0.617837	-2.28157
Glyma04g08960	Gm04:7095950-7098309	Peptidyl-tRNA hydrolase II (PTH2) family protein	0.72814	-2.21317	1.36053	0.676735	-0.381106	0.0491689	0.0351355	0.747089	0.0181028	-0.292412
Glyma04g09080,Glyma04g09090	Gm04:7247331-7253959	Protein kinase family protein:-	4.73583	-2.14103	0.0905094	-0.269727	0.968122	-0.196535	-0.289214	1.4275	-0.0718831	0.482252
Glyma04g09130	Gm04:7278188-7285719	Nucleotidylyl transferase superfamily protein	1.10731	-2.19149	0.76033	-0.389449	0.924435	0.141217	0.291943	-0.765695	0.903147	0.325415
Glyma04g09325	Gm04:7501380-7519801	Putative serine esterase family protein	1.83888	-1.1235	0.437085	0.399419	-1.10437	2.0655	-0.120817	-0.648835	0.527834	-0.432493
Glyma04g09340	Gm04:7526219-7530500	xylulose kinase-2	11.6757	-0.266373	-0.335341	-1.09312	2.19279	-1.21178	0.113898	0.195882	0.527583	-0.123452
Glyma04g09500	Gm04:7743742-7745669	-	23.7513	2.07767	-1.04946	-0.18465	0.884021	-0.363785	-0.148218	-1.16851	-0.373826	0.326889
Glyma04g09610	Gm04:7889805-7895952	CBL-interacting protein kinase 8	5.08659	-0.701607	0.0243868	1.33228	-0.175502	0.64816	0.589912	0.20692	0.270303	-2.19485
Glyma04g09700	Gm04:7971390-7977429	Tudor/PWWP/MBT superfamily protein	5.39433	2.05536	-0.963066	-0.296806	-0.725628	0.429639	0.158775	0.898502	-0.730788	-0.825959
Glyma04g09840	Gm04:8115456-8118366	CYCLIN D4;1	4.81005	0.697364	-0.816338	2.0539	-1.06937	0.783468	-0.133594	-0.39624	-0.74695	-0.372294
Glyma04g09890	Gm04:8158593-8179593	transducin family protein / WD-40 repeat family protein	7.63349	-1.42333	0.896879	-0.708698	-0.330308	-0.120949	0.0220808	-0.442276	2.08499	0.0215789
Glyma04g10230	Gm04:8448638-8453316	dsRNA-binding domain-like superfamily protein	7.02264	-0.471238	0.335578	-0.757985	0.246985	-0.799313	-0.320241	-1.16066	2.03694	0.889974
Glyma04g10340	Gm04:8563509-8577349	ZIM-like 1	1.49935	0.416039	0.29812	-0.741188	-0.982862	-0.509503	0.17221	2.18436	-1.05564	0.218236
Glyma04g10560,Glyma04g10570	Gm04:8760045-8766010	MATE efflux family protein:-	1.38726	-0.0214715	1.16783	-0.517553	-0.391628	2.02487	-0.920841	-0.213707	-0.0230028	-1.10464
Glyma04g10920	Gm04:9191647-9199946	S-adenosyl-L-methionine-dependent methyltransferases superfamily protein	0.9169	-0.46257	-0.544801	0.0375471	-0.94138	-0.333502	-0.944867	0.0998967	2.18308	0.906529
Glyma04g10976	Gm04:9232548-9240732	methyl-CPG-binding domain 8	1.00674	-1.20017	-0.00393775	-0.895076	0.582539	-0.505212	-0.440712	-0.0265743	0.277669	2.21174
Glyma04g11250	Gm04:9603660-9606673	Haloacid dehalogenase-like hydrolase (HAD) superfamily protein	4.33178	-0.00345294	-1.04641	0.487848	0.671898	0.0725722	0.426643	1.28553	-2.08329	0.188694
Glyma04g11460	Gm04:9889672-9890985	Protein of unknown function (DUF581)	0.18078	-0.569619	0.741558	-0.0196152	-0.633692	-1.02671	0.235315	2.18695	-0.911819	-0.00241977
Glyma04g12273	Gm04:11244807-11251843	Far-red impaired responsive (FAR1) family protein	2.12005	0.650796	0.762717	0.31688	-1.25598	0.228393	0.250031	0.930548	-2.07364	0.190429
Glyma04g12340	Gm04:11357696-11359915	SNARE-like superfamily protein	4.79295	-0.884529	0.460984	-0.463639	0.171324	-0.946312	0.00893812	-1.01447	2.13301	0.535091
Glyma04g12500	Gm04:11593173-11598183	Transducin/WD40 repeat-like superfamily protein	4.7685	0.65242	0.723307	-0.257979	-2.41993	0.825772	-0.0486526	0.015306	0.651192	-0.141383
Glyma04g12530	Gm04:11648524-11653622	HMG (high mobility group) box protein with ARID/BRIGHT DNA-binding domain	3.22946	0.632439	-0.0590082	-0.168076	-2.01747	0.800255	-0.868954	0.473953	1.36167	-0.154459
Glyma04g12742	Gm04:12025207-12053993	hAT dimerisation domain-containing protein / transposase-related	0.06413	-0.881842	-0.686088	-0.462153	0.857691	-0.253438	2.16886	0.185386	0.0683856	-0.997588
Glyma04g13010	Gm04:12612069-12616597	Vacuolar sorting protein 9 (VPS9) domain	0.79893	0.170926	0.326095	-0.0486557	0.46585	0.795866	0.129567	1.02241	-2.39378	-0.468345
Glyma04g14270	Gm04:14148434-14156362	U-box domain-containing protein kinase family protein	2.10874	-0.528098	-0.966936	-0.825046	-0.35522	0.166585	-0.224905	-0.389632	2.2219	0.901258
-	Gm04:14449042-14458774	.	1.78227	0.277561	-0.158059	0.845298	-0.510321	-2.04688	1.0581	0.765905	0.591397	-0.823027
Glyma04g14430	Gm04:14527020-14528789	40s ribosomal protein SA B	0.66652	2.66667	-0.333334	-0.333334	-0.333334	-0.333334	-0.333334	-0.333334	-0.333334	-0.333334
Glyma04g14491	Gm04:14588585-14595891	DCD (Development and Cell Death) domain protein	5.16212	0.585126	-1.1578	0.305174	-0.512722	-0.0990608	-0.459817	-1.15116	2.05563	0.434808
Glyma04g14551	Gm04:14623453-14641375	DCD (Development and Cell Death) domain protein	10.8616	2.13153	-0.259845	-0.145244	-0.593591	-0.920129	9.84e-05	-0.41391	-0.893756	1.09492
Glyma04g14770	Gm04:14963347-14974806	actin binding	2.56618	-2.20012	1.632	-0.155506	0.467693	0.367669	0.0507746	0.152268	-0.303414	-0.0114452
Glyma04g14830	Gm04:15041114-15042130	Disease resistance-responsive (dirigent-like protein) family protein	1.10603	-0.393396	-0.469717	0.313561	-0.623946	-0.87092	0.420991	2.33057	0.156204	-0.863294
Glyma04g16020	Gm04:16946036-16946249	-	6.88521	-0.0454584	0.663713	0.979268	-0.118669	0.0580079	-2.44939	0.582599	-0.141325	0.471277
Glyma04g16363	Gm04:17505478-17512527	Protein kinase superfamily protein	1.14615	-0.416816	0.398251	-0.797369	-0.588615	0.60172	-0.40025	-1.34275	2.0211	0.5247
Glyma04g19020	Gm04:20837633-20841223	DnaJ/Hsp40 cysteine-rich domain superfamily protein	2.70526	-0.285531	0.126323	-0.541019	0.3796	-1.04158	-0.799147	-0.595834	2.26914	0.488035
Glyma04g20330	Gm04:22293052-22296572	EIN3-binding F box protein 1	1.99452	-0.168742	-0.469952	0.152547	-0.0168944	-0.170181	-1.29247	-0.295766	2.43132	-0.169907
Glyma04g21090	Gm04:24098846-24113589	alpha/beta-Hydrolases superfamily protein	7.31158	0.515224	-0.0426842	-0.528225	-0.554957	-0.130373	-0.272372	-1.55362	2.10387	0.463169
Glyma04g21340	Gm04:24388620-24390756	GRAS family transcription factor family protein	2.66951	0.619945	-0.668093	1.01281	0.561668	0.459001	0.232097	0.719452	-2.07398	-0.862853
Glyma04g21413	Gm04:24415049-24415841	DNA-directed RNA polymerase family protein	0.55974	-0.859668	0.728269	-0.859668	-0.0866554	0.700357	-0.859668	-0.277085	-0.571784	2.08586
Glyma04g21450	Gm04:24591742-24608490	Stabilizer of iron transporter SufD / Polynucleotidyl transferase	1.63952	0.352967	-0.304394	0.193354	0.878649	-0.0875673	1.20851	0.536982	-0.565526	-2.21292
Glyma04g22407	Gm04:25728159-25732719	TCP family transcription factor	1.19189	2.09351	0.071326	0.704461	-0.574679	-0.122193	-1.48189	0.233254	-0.245452	-0.678243
Glyma04g24300,Glyma04g24350	Gm04:27906613-27959589	DNA/RNA polymerases superfamily protein:DNA/RNA polymerases superfamily protein	2.36428	-0.795864	-0.0172821	-0.699778	-0.0934247	-0.773254	-0.560898	-0.394674	1.32292	2.01233
Glyma04g24910	Gm04:28584215-28588562	Protein of unknown function (DUF1637)	1.12032	0.412041	0.131148	-1.08347	-1.14509	0.119446	-0.460275	2.25094	-0.182279	-0.0422812
Glyma04g27580	Gm04:31495638-31497249	NADPH:quinone oxidoreductase	5.90994	0.611732	-0.549554	-0.168172	-0.13746	-0.678526	-0.95201	-0.982196	2.08622	0.769978
Glyma04g28970	Gm04:33057413-33067988	SNF2 domain-containing protein / helicase domain-containing protein / F-box family protein	1.91011	-2.35717	1.21164	0.0442014	0.138973	0.0737169	0.124214	-0.379455	0.831982	0.312037
Glyma04g30350	Gm04:34137070-34142552	Cobalamin-independent synthase family protein	38.4001	-2.6138	0.324475	0.425518	0.760672	0.151762	0.345469	0.204734	0.0621566	0.339035
Glyma04g32002	Gm04:36451981-36456753	Squamosa promoter-binding protein-like (SBP domain) transcription factor family protein	0.53954	-0.014426	-0.682608	-0.983144	-0.842597	-0.188706	0.932104	2.13774	0.219971	-0.578417
Glyma04g32204	Gm04:36623130-36625352	WAPL (Wings apart-like protein regulation of heterochromatin) protein	1.15187	-0.719077	-1.03364	-0.765844	0.310573	-0.281531	-0.476252	2.26502	0.192998	0.507841
Glyma04g32312	Gm04:36842859-36846965	Ribosomal protein L1p/L10e family	24.4087	1.08943	0.826634	-0.0800278	-2.12267	0.702828	-0.112074	-0.793914	0.669707	-0.179891
Glyma04g32390	Gm04:37065289-37070291	ABI five binding protein 3	9.44715	0.0135467	-0.165956	0.984898	-0.31234	0.478812	0.6457	-0.451075	1.03758	-2.23125
Glyma04g32560,Glyma04g32581	Gm04:37430505-37447216	-:-	4.27778	-2.46527	0.526798	-0.149731	-0.142219	0.467207	0.609223	0.985857	-0.0314875	0.19982
Glyma04g32710	Gm04:37828524-37831180	soluble N-ethylmaleimide-sensitive factor adaptor protein 33	5.88572	-0.70981	1.05661	0.742967	1.04835	-2.07937	-0.0603499	0.421764	-0.47	0.0498284
Glyma04g32745	Gm04:37885787-37892142	glucuronidase 2	0.5778	2.14167	0.727477	-0.611543	-0.611543	0.800088	-0.611543	-0.611543	-0.611543	-0.611543
Glyma04g33360	Gm04:38963142-38965295	light-harvesting chlorophyll-protein complex I subunit A4	16.9076	0.676415	-0.462495	0.66925	-0.695912	0.124925	0.48134	1.34442	-2.08293	-0.0550554
Glyma04g33771	Gm04:39567264-39569693	TEOSINTE BRANCHED, cycloidea and PCF (TCP) 14	0.1806	-0.590885	0.334993	0.552985	-0.158531	-0.32715	1.09563	1.13694	-2.14421	0.100031
Glyma04g33900	Gm04:39680148-39682340	Ribosomal protein S4	167.73	2.28061	-0.851394	0.646872	-0.242998	-0.416472	-0.0942069	-1.09098	-0.429664	0.198197
Glyma04g34550	Gm04:40739901-40744426	Nodulin-like / Major Facilitator Superfamily protein	4.73788	-0.935735	-0.386417	-0.496886	0.891227	-0.840936	-0.396589	-0.632551	2.01349	0.784345
Glyma04g34610	Gm04:40784363-40794867	DDT domain superfamily	3.90683	-2.21523	0.0395536	-0.758545	0.695517	0.368653	0.289531	0.0732483	1.33287	0.174431
Glyma04g34840	Gm04:41094882-41096630	B12D protein	35.2079	1.16791	-0.389956	1.16451	-0.0910675	0.122626	0.202509	0.43331	-2.16227	-0.44756
Glyma04g35020	Gm04:41293527-41296028	plant U-box 38	6.70377	0.558343	0.577134	-0.685461	0.549795	-2.0408	0.0936189	-0.802176	1.21783	0.531814
Glyma04g35030	Gm04:41307191-41308705	Gibberellin-regulated family protein	3.16576	-0.306743	-0.933908	-0.584005	0.805134	-0.666687	-1.02024	2.08765	0.241064	0.377698
Glyma04g35360	Gm04:41699882-41702290	BURP domain-containing protein	0.91718	1.25348	0.348972	0.177254	0.436215	0.621143	0.318024	-0.00970424	-1.00158	-2.14361
Glyma04g35410,Glyma04g35511	Gm04:41781118-41875900	ataxia-telangiectasia mutated:ataxia-telangiectasia mutated	1.49023	-2.15223	1.2977	-0.302649	-0.178644	0.383575	-0.161656	0.0780887	1.16773	-0.131873
Glyma04g35980	Gm04:42507500-42509817	-	1.24417	0.147221	0.0297475	-0.733349	-0.232561	-0.64642	0.110381	-1.16044	0.120225	2.36526
Glyma04g36160	Gm04:42709619-42712315	Octicosapeptide/Phox/Bem1p family protein	0.48688	1.28981	-0.290333	1.25777	-0.372598	-0.557523	-2	0.391579	0.0236494	0.258012
Glyma04g36440	Gm04:42955295-42960748	-	3.89608	0.408603	0.397428	0.582161	0.868082	0.42484	0.760597	-0.219375	-1.07087	-2.15145
Glyma04g36460	Gm04:42987008-42990733	alpha/beta-Hydrolases superfamily protein	9.6404	2.46013	-0.410966	0.39532	-0.367346	-0.873355	-0.244378	-0.294815	-0.755046	0.090322
Glyma04g36610	Gm04:43116316-43123552	DNAse I-like superfamily protein	2.72041	-2.23987	0.340013	0.585916	-0.884902	0.834144	0.798307	0.625857	-0.114728	0.0553625
Glyma04g36860	Gm04:43359206-43362256	glyceraldehyde-3-phosphate dehydrogenase C2	245.45	0.372108	-0.382397	0.214648	2.22619	0.108073	-0.0565157	-0.951945	-1.32252	-0.207744
Glyma04g37000	Gm04:43470305-43475797	cyclopropyl isomerase	5.24858	0.616486	0.479067	0.770929	-0.539923	1.29582	-0.451124	0.305255	-2.09327	-0.383352
Glyma04g37040	Gm04:43516590-43518060	calmodulin-like 38	0.64071	-0.348407	-0.618918	0.072218	-0.488642	-0.548751	-0.618918	-0.618918	2.34637	0.823942
Glyma04g37345	Gm04:43695137-43699687	-	3.52551	-0.714344	0.248833	-0.5341	0.59076	-0.0247345	-0.810698	-0.829962	2.32078	-0.246646
Glyma04g37440	Gm04:43824160-43826058	HVA22 homologue E	15.0155	1.20213	0.697717	-0.971131	0.680019	0.0644318	-0.241558	-2.03227	-0.0801505	0.680814
Glyma04g37770	Gm04:44223596-44226501	fibrillarin 2	15.7965	1.03514	0.485684	-0.125277	0.32451	0.567308	-0.797571	-2.02152	-0.566528	1.09824
Glyma04g38270	Gm04:44680352-44684054	Protein kinase superfamily protein	3.83413	-0.205694	-0.466223	-0.695708	0.0999921	-0.659307	0.148518	-1.22183	2.13097	0.869293
Glyma04g38291	Gm04:44689949-44696142	ferrochelatase 2	0.3882	-1.32684	0.912979	-0.270924	-0.682572	2.12248	-0.355722	0.124131	-0.465194	-0.058163
Glyma04g38360	Gm04:44750794-44761405	Small GTP-binding protein	1.77613	-0.393126	0.0476891	-0.714438	0.0871591	-0.87386	-0.119173	-0.934898	2.30658	0.594123
Glyma04g38420	Gm04:44827117-44840535	Regulator of chromosome condensation (RCC1) family protein	3.42303	-0.553703	-0.294402	-0.730809	0.113654	-0.376214	-0.0464693	-1.08611	2.29755	0.676517
Glyma04g38491	Gm04:44888361-44893486	Plant protein of unknown function (DUF869)	1.06905	-0.780276	-0.90226	0.693678	-0.248394	0.122737	2.02232	0.739129	-0.708238	-0.938867
Glyma04g38620	Gm04:44979528-44982337	-	108.572	-0.638249	-0.589129	-0.457495	0.0663754	0.114869	-0.495984	-1.08364	2.19165	0.891653
Glyma04g38650	Gm04:45011613-45018499	amino acid permease 2	1.87602	-0.663651	0.647809	0.475165	2.24435	-1.09013	-0.448689	-0.456822	-0.472359	-0.235608
Glyma04g38655	Gm04:45018619-45018951	-	1.13829	-0.479607	2.23939	-0.616659	0.744502	-0.957506	-0.501001	-0.766973	0.229807	0.107985
Glyma04g38730	Gm04:45074359-45081641	sirtuin 2	6.70977	-0.163709	0.0569303	-0.404849	1.23458	-0.666999	0.566819	-2.07771	0.992358	0.462647
Glyma04g38750	Gm04:45086208-45090649	vacuolar protein sorting-associated protein 20.2	4.36411	-2.30704	-0.313917	0.675775	-0.353165	0.775092	0.74102	-0.379035	0.702742	0.458535
Glyma04g38800,Glyma04g38810	Gm04:45116624-45137185	DNA binding;nucleotide binding;nucleic acid binding;DNA-directed DNA polymerases;DNA-directed DNA polymerases:-	1.98366	-2.13509	0.159011	0.175002	1.086	0.721593	-0.982662	0.840978	0.108676	0.0265606
Glyma04g39170	Gm04:45407751-45416905	O-fucosyltransferase family protein	6.21374	-0.522105	-0.192703	-1.36098	0.411722	-0.196703	0.640476	-1.03635	2.02255	0.23422
Glyma04g39440	Gm04:45639836-45646610	Putative endonuclease or glycosyl hydrolase	2.12952	-0.618471	0.173561	-0.257647	-0.365647	-0.529933	-0.136003	-1.35556	2.03328	1.05649
Glyma04g39455	Gm04:45648604-45652897	Putative endonuclease or glycosyl hydrolase	0.83462	0.132685	0.114195	0.109522	-1.04717	0.0549796	-0.885493	-1.09581	2.15949	0.457672
Glyma04g39631	Gm04:45832072-45836637	Tetratricopeptide repeat (TPR)-like superfamily protein	5.70218	2.08584	-0.575309	0.616507	-1.26501	-0.123968	-0.411281	-0.760573	0.707232	-0.27348
Glyma04g39700	Gm04:45885126-45896193	shikimate kinase 1	5.33272	-0.780007	0.144066	0.504216	0.104212	0.61386	1.22764	-0.205745	0.589855	-2.19808
Glyma04g39880	Gm04:46032755-46035374	AZA-guanine resistant1	3.50768	-0.217904	-0.155407	0.725137	0.986664	1.09557	-0.496657	-0.0724571	-2.20485	0.33986
Glyma04g39940	Gm04:46085961-46087985	Ribosomal protein S26e family protein	69.5246	2.17005	-0.431395	0.714194	-0.0391282	-0.0416908	0.0403709	-0.401977	-1.45653	-0.553832
Glyma04g40350	Gm04:46429583-46430518	response to low sulfur 2	3.79126	-0.11975	0.808144	0.570161	-0.497238	0.605049	-0.318053	1.08417	-2.25868	0.126212
Glyma04g40370	Gm04:46446075-46450492	double-stranded DNA binding	3.04001	-0.5883	-0.0352828	0.0792874	-0.192173	0.0547969	0.276524	-1.42126	2.29923	-0.472804
Glyma04g40620	Gm04:46619255-46621119	-	2.62739	-0.650336	-0.61367	0.911686	2.1524	-0.133644	0.414842	-0.601923	-0.951895	-0.527347
Glyma04g40650	Gm04:46639629-46641783	30S ribosomal protein, putative	18.0275	-0.587246	-0.0501088	-0.82686	-0.349145	-0.678505	-0.223973	-0.590939	2.16332	1.14339
Glyma04g40740	Gm04:46690889-46696289	SER/ARG-rich protein 34A	10.4185	-0.33776	0.570325	-0.916597	-0.0344426	-0.487061	-0.970412	-0.678102	2.13687	0.717184
Glyma04g40920	Gm04:46829846-46838733	Calcium-dependent protein kinase (CDPK) family protein	2.60885	0.733768	0.703307	0.368708	0.121073	-0.93591	-0.629585	1.13345	-2.00079	0.506138
Glyma04g40960	Gm04:46867810-46869881	homeobox 7	0.87587	-0.733763	-0.797151	0.24176	-0.46781	-0.149579	-0.41025	-0.864786	1.06679	2.11477
Glyma04g40990	Gm04:46879466-46882845	NagB/RpiA/CoA transferase-like superfamily protein	27.6561	-0.0138511	0.287951	0.451915	1.22473	0.691113	-0.990119	-0.162819	-2.08976	0.60095
Glyma04g41200	Gm04:47081412-47086476	Transducin/WD40 repeat-like superfamily protein	1.20872	-0.930343	-1.29883	-0.301626	0.43619	0.206917	0.0552691	2.23127	-0.0230725	-0.375891
Glyma04g41270	Gm04:47139101-47144514	RNA-binding KH domain-containing protein	5.81742	-0.0900531	-0.138323	0.7779	0.591339	0.283143	0.925096	0.830288	-2.00111	-1.17819
Glyma04g41600	Gm04:47454447-47459812	spermidine synthase 3	19.3041	0.57451	-0.808185	0.0501709	-1.1862	-0.602725	0.676185	-0.78906	2.0401	0.0453595
Glyma04g41860	Gm04:47686375-47690837	Leucine-rich repeat transmembrane protein kinase family protein	0.06316	-0.59174	-0.180402	-0.672274	-0.219126	-0.601417	-0.601085	-0.451463	2.24472	1.0732
Glyma04g41910,Glyma04g41930	Gm04:47721934-47733057	nodulin MtN21 /EamA-like transporter family protein:nodulin MtN21 /EamA-like transporter family protein	1.3399	-0.105121	-0.30287	0.405597	0.254181	0.808357	0.88203	1.07042	-0.980554	-2.03209
Glyma04g41960	Gm04:47750877-47753760	Uncharacterised protein family UPF0090	3.71987	-0.250633	0.0156044	-1.43543	0.208989	0.0628963	-0.344253	-0.790093	2.23554	0.297368
Glyma04g42070	Gm04:47854657-47864796	SEUSS transcriptional co-regulator	12.3291	-2.02265	1.03439	-0.677445	0.515184	0.39657	0.862887	0.782309	-0.764646	-0.126635
Glyma04g42200	Gm04:47986094-47990390	SWITCH/sucrose nonfermenting 3A	6.91194	-0.812958	0.566203	-0.707424	-1.33791	-0.12808	2.07826	-0.320713	0.518555	0.144034
Glyma04g42253	Gm04:48019839-48027339	-	2.25596	1.11676	-2.02569	-0.996032	1.08782	-0.135268	0.216279	0.358421	0.512233	-0.134437
Glyma04g42441	Gm04:48199219-48208465	wound-responsive family protein	2.65387	0.484467	-0.840362	0.197059	-0.063873	-0.818274	-0.29769	-0.972262	2.30492	0.00611458
Glyma04g42790	Gm04:48447747-48454625	replication factor C subunit 3	6.25926	-0.561284	-0.194162	-0.53936	-0.0899973	-0.819608	2.45099	-0.723727	0.113313	0.364047
Glyma04g42870	Gm04:48496190-48498043	Chlorophyll A-B binding family protein	2.2568	2.09805	-0.578236	0.271909	-0.810841	0.0621062	0.945304	-0.216846	-0.982838	-0.788655
Glyma04g42951	Gm04:48554492-48567190	-	4.685	-2.11398	0.474598	-0.40753	0.144654	-0.295502	0.370798	-0.191436	1.64962	0.36897
Glyma04g43280	Gm04:48884625-48890076	-	3.19948	-0.469687	-0.0486209	-1.15585	0.639879	0.243219	-1.1786	-0.540089	2.01063	0.49903
Glyma04g43310	Gm04:48906825-48918420	PHD finger family protein	5.96392	-2.1192	0.28064	-0.738127	0.203011	-0.0254732	0.875513	-0.420733	0.903174	1.04128
Glyma04g00200	Gm04:7249-23083	alpha-1,3-mannosyl-glycoprotein beta-1,2-N-acetylglucosaminyltransferase, putative	10.649	-0.679349	-0.412622	0.470727	-1.12771	0.488772	2.08573	-0.244438	0.436512	-1.01757
Glyma04g00220	Gm04:54135-59541	Integral membrane protein hemolysin-III homolog	10.3387	0.52205	-1.06351	0.862163	-0.9973	-0.00246085	2.03719	-0.324723	-0.702507	-0.330728
Glyma04g00240	Gm04:68064-73004	calcium-dependent protein kinase 23	8.05426	0.565981	-0.211808	-0.732954	-0.65345	-0.798911	-0.17189	-0.962492	2.06548	0.90009
Glyma04g00280	Gm04:93072-99844	Alanyl-tRNA synthetase, class IIc	1.56523	-0.885798	-0.327134	-0.395729	-0.853858	-0.139526	-0.129931	-0.590855	2.05941	1.26334
Glyma04g00370	Gm04:153348-160867	Seven transmembrane MLO family protein	13.1527	0.0871725	-0.349553	1.03515	-0.808968	-0.0315425	0.640228	1.26673	-2.02356	0.184264
Glyma04g00430	Gm04:193021-216945	ARM repeat superfamily protein	3.38636	-2.42119	0.703455	-0.718851	0.218053	0.618218	0.541714	0.47846	0.343647	0.236738
Glyma04g00490	Gm04:255785-257340	SBP (S-ribonuclease binding protein) family protein	1.99684	2.22911	-0.819408	-0.140999	-0.319639	-0.795678	0.976239	-0.675196	-0.0123862	-0.442022
Glyma04g00630	Gm04:360445-367182	RING/FYVE/PHD zinc finger superfamily protein	2.0588	-0.997618	0.290161	-2.13544	0.0953469	0.759398	0.358535	0.531641	1.16573	-0.0676465
Glyma04g00770	Gm04:429798-433983	methylthioadenosine nucleosidase 1	4.51143	0.25946	1.19799	-0.181486	0.381871	0.542472	-0.273361	0.86601	-2.20251	-0.59051
Glyma04g00810	Gm04:449215-455823	Calcium-binding EF-hand family protein	4.30227	0.800106	0.372246	-2.08571	-0.733982	0.469135	0.675809	0.51087	0.830772	-0.839273
Glyma04g00940	Gm04:531553-537087	FMN-linked oxidoreductases superfamily protein	14.5542	0.871154	0.636629	1.43061	0.0662687	-0.735117	0.0795215	0.0331982	-0.354802	-2.02757
Glyma04g01020	Gm04:593895-596118	fructose-bisphosphate aldolase 1	3.96114	0.491394	0.0705858	-0.0309048	-0.162969	0.832632	-0.215806	1.22879	-2.3369	0.123138
Glyma04g01078	Gm04:631900-636290	zinc knuckle (CCHC-type) family protein	20.1243	2.32444	-0.0742925	-0.18446	0.418571	0.0317517	-1.18967	-0.879831	-0.437884	-0.0085977
Glyma04g01090	Gm04:648000-649711	GATA transcription factor 7	0.7963	0.841957	2.08814	-0.422337	-0.614115	0.057769	-0.751371	0.533169	-0.969064	-0.764214
Glyma04g01130	Gm04:710034-711409	cold-regulated 47	115.463	0.264462	0.656369	0.679264	-0.0292651	0.11804	0.416117	0.225326	-2.59413	0.263835
Glyma04g01210	Gm04:776498-777993	G-box binding factor 6	34.3139	0.145078	0.545633	0.303018	-0.323212	1.0863	-0.24255	1.06459	-2.2348	-0.344069
Glyma04g01421	Gm04:913244-914773	cold, circadian rhythm, and rna binding 2	87.4247	0.319222	-1.11517	-0.30101	-0.282774	-1.04348	0.620092	-0.740525	2.05514	0.488441
Glyma04g01640	Gm04:1088616-1090419	xylem cysteine peptidase 2	1.6767	-0.251679	-0.266636	1.01478	0.784581	1.26612	-0.162874	-0.215506	-0.0373176	-2.13138
Glyma04g01700	Gm04:1135404-1137543	FKBP-like peptidyl-prolyl cis-trans isomerase family protein	1.18679	-0.431967	0.0663773	-1.05841	-1.10203	-0.232676	-0.425044	0.538767	2.17435	0.470579
Glyma04g01840	Gm04:1230956-1234734	high mobility group B2	158.987	1.20323	-0.475384	-0.176268	0.582147	-2.03566	0.571285	-0.652768	-0.0449819	1.02852
Glyma04g01920	Gm04:1317498-1322298	catalase 2	9.27401	-0.431603	-0.455779	-0.627123	-0.572072	0.0929092	-0.426758	-0.80001	2.26941	0.951011
Glyma04g02086,Glyma04g02093	Gm04:1446785-1450447	Pentatricopeptide repeat (PPR) superfamily protein:Pentatricopeptide repeat (PPR) superfamily protein	3.31763	-2.11277	-0.315498	0.160279	1.07568	1.07241	-0.650619	-0.180741	0.163152	0.78818
Glyma04g02120	Gm04:1467376-1470784	-	4.01985	2.0894	0.162765	-0.732012	0.413915	-0.504822	-0.906014	0.703795	-1.15058	-0.0765432
Glyma04g02250	Gm04:1555186-1562496	phospholipase D delta	0.06265	-1.23775	-0.843828	-0.394244	2.23909	0.655383	0.0247953	0.0535905	-0.125283	-0.371864
Glyma04g02510	Gm04:1776180-1782251	RING/FYVE/PHD zinc finger superfamily protein	12.5014	-1.03044	0.486277	-0.15755	2.30327	-0.120432	-1.06657	0.174614	-0.383063	-0.206288
Glyma04g02560	Gm04:1806490-1808057	-	3.93869	1.38268	0.525079	0.433904	-0.068692	-0.327147	0.505014	-0.530351	-2.21164	0.291189
Glyma04g02980	Gm04:2155603-2159914	K-box region and MADS-box transcription factor family protein	0.91179	-0.440455	-0.0930611	0.486916	0.0752482	-0.211539	0.012982	2.06054	-1.80456	-0.0860615
Glyma04g03020	Gm04:2195153-2196970	Papain family cysteine protease	26.9124	0.40421	-0.0126139	0.826581	0.572763	0.333275	-0.255296	0.585256	-2.51062	0.0564704
Glyma04g03070	Gm04:2242553-2243291	Integrase-type DNA-binding superfamily protein	141.599	0.2244	0.132745	-0.557534	0.830993	-0.773032	0.278509	-2.08576	1.02224	0.927421
Glyma04g03120	Gm04:2261124-2266594	beta-galactosidase 3	0.11595	0.0239751	-0.580009	2.13573	-0.378479	-0.34103	-0.696623	1.19356	-0.604671	-0.752744
Glyma04g03190	Gm04:2325291-2329365	RING/U-box superfamily protein	7.00452	-0.0859279	-0.569064	-0.785944	0.212788	-0.593701	-0.57145	-0.861663	2.00621	1.24877
Glyma04g03270	Gm04:2403214-2412282	Glycosyl hydrolase superfamily protein	0.67562	2.32699	0.100376	-0.803311	0.461414	-0.429121	-0.625314	0.282801	-0.341923	-0.971998
Glyma04g03590	Gm04:2617083-2623589	Phospholipid/glycerol acyltransferase family protein	13.1398	0.136261	0.428789	0.153358	0.477836	0.436797	0.258449	0.237362	0.511263	-2.64015
Glyma04g03780	Gm04:2762653-2764820	cytochrome P450, family 82, subfamily C, polypeptide 4	1.94995	0.893817	0.138316	-0.177707	0.478718	0.0995847	-0.434391	1.05162	-2.35078	0.300904
Glyma04g03910	Gm04:2843279-2843912	myb domain protein 77	2.31733	-0.227544	2.08019	0.717925	0.431182	-0.313105	-0.78963	0.115019	-1.28702	-0.726972
Glyma04g03930	Gm04:2865052-2869242	Protein of unknown function, DUF547	1.00364	-0.410905	-0.279907	0.244212	-1.31454	0.852625	-0.455638	2.16396	-0.281428	-0.518294
Glyma04g04240	Gm04:3156970-3159037	HXXXD-type acyl-transferase family protein	0.29721	0.224364	0.416038	-0.922164	2.07488	-0.428125	-1.07616	-0.336367	-0.739416	0.787255
Glyma04g04540	Gm04:3395830-3397238	F-box family protein	2.18601	2.35051	-0.721568	-0.668585	0.126899	-0.858769	-0.801476	0.161314	0.224218	0.187588
Glyma04g04580	Gm04:3418805-3420827	WPP domain protein 2	6.70759	-0.199262	-0.247088	-0.392553	2.06384	0.933882	-0.967506	-0.0434466	-1.28698	0.139007
Glyma04g04760	Gm04:3531779-3533572	salt tolerance zinc finger	2.67435	-1.20068	0.819772	-0.636219	0.251523	-0.498021	-0.525339	-0.678915	2.06704	0.400883
Glyma04g04940	Gm04:3702463-3703534	Uncharacterised conserved protein UCP031279	0.49726	0.308272	-0.120992	2.32206	0.516641	-0.745979	-0.984867	-0.36359	-0.202188	-0.729325
Glyma04g05100	Gm04:3840306-3845175	Cellulose-synthase-like C12	2.54439	-1.34443	2.13143	-0.190317	0.303718	-0.562897	-0.799362	-0.320838	0.112197	0.670578
Glyma04g05120	Gm04:3854961-3863391	Chaperone DnaJ-domain superfamily protein	4.22692	-2.1913	0.041224	0.820855	0.0872264	0.666639	-0.399593	-0.549913	1.23468	0.290129
Glyma04g05140	Gm04:3865788-3871182	-	0.54915	-0.933931	-0.586258	0.133108	-0.0094129	-0.572583	-0.494802	-0.637118	0.85067	2.25034
Glyma04g05271	Gm04:4020898-4021653	arabinogalactan protein 15	11.3687	0.401964	0.862995	0.371891	0.460719	0.758334	-0.830914	0.709098	-2.15355	-0.580513
Glyma04g05330	Gm04:4056419-4061413	KH domain-containing protein	6.67518	-1.66124	0.157445	-0.110605	-0.081009	-0.0396754	2.15162	0.158001	-0.720642	0.146216
Glyma04g05361	Gm04:4079860-4084124	homeobox gene 1	1.37693	2.36814	-0.607435	-0.0911281	-0.669662	-0.400912	0.219035	0.591484	-0.788965	-0.620621
Glyma04g05530	Gm04:4194860-4199682	Mitochondrial substrate carrier family protein	1.38049	2.09457	0.216195	-0.174863	-1.55502	-0.291846	-0.745469	0.0550634	-0.242484	0.643938
Glyma04g05570	Gm04:4227957-4229832	Protein of unknown function (DUF3511)	1.72989	-0.15366	0.096092	1.03689	-0.61935	1.01155	-0.579382	0.231156	-2.0237	1.00036
Glyma04g06160	Gm04:4714294-4716517	F-box family protein	0.37218	0.296939	-1.24225	-0.279963	-0.968374	0.493635	2.10961	-0.0753847	0.379189	-0.71337
Glyma04g06250	Gm04:4784995-4789886	HOPW1-1-interacting 2	11.2941	-0.922332	-0.236227	-1.10359	-0.155992	0.0915061	0.197061	-0.677541	2.24172	0.565387
Glyma04g06410	Gm04:4890960-4892282	early nodulin-like protein 14	0.73476	0.136021	-0.118584	0.601079	0.217168	-0.235429	-0.44021	2.1529	-1.15646	-1.15646
Glyma04g06520	Gm04:4958920-4961087	CBL-interacting protein kinase 25	7.77707	0.971992	-0.366668	0.660481	0.296414	-0.0650543	0.942727	-0.0424041	-2.34503	-0.0524869
Glyma04g06560	Gm04:5008128-5016292	-	7.28944	-1.42302	0.391695	0.357593	-0.915801	-0.181881	-0.648233	0.0703373	2.07943	0.26978
Glyma04g06711	Gm04:5177838-5181955	Protein kinase superfamily protein	0.7715	-0.474966	0.524064	-0.724087	0.809662	-0.828109	-0.674392	-0.773668	2.14027	0.00122652
Glyma04g06780	Gm04:5228052-5234486	cellulose synthase family protein	2.33845	0.837208	0.13061	0.0502829	-0.14421	0.86625	-0.980604	1.24169	-2.00123	3.11e-05
Glyma04g06990	Gm04:5411993-5417203	adenine phosphoribosyltransferase 5	26.1548	0.630752	-0.0917889	0.656424	-0.171485	0.556205	0.217771	0.70688	-2.50539	0.000622592
Glyma04g07000	Gm04:5433265-5437745	Protein kinase superfamily protein	3.08771	1.31596	-0.135992	0.345194	-0.654163	-0.246519	0.809581	0.893949	-2.02354	-0.30435
Glyma04g07070	Gm04:5477166-5480922	-	0.16221	2.31826	-0.434003	-0.480696	-0.370205	-0.00875523	-0.317429	-0.645105	-0.911537	0.849284
Glyma04g07220	Gm04:5620059-5626081	cellulose synthase 1	26.1048	-0.890193	1.0464	-0.418033	2.18923	-0.40061	-0.54143	-0.229544	-0.79813	0.0422883
Glyma04g07390	Gm04:5725878-5731226	HCO3- transporter family	0.70313	-0.708121	2.41058	-0.316798	-0.588953	-0.125277	-0.644257	0.145	-0.708121	0.535935
Glyma04g07660	Gm04:5999108-6003235	syntaxin of plants 32	6.27515	0.487593	0.106037	-0.473639	1.30481	0.638153	0.214421	0.532595	-2.15966	-0.650499
Glyma04g07850	Gm04:6115579-6127590	ubiquitin-specific protease 26	4.87849	-2.37451	0.388333	-0.249177	0.0504055	0.116835	0.0603121	0.165143	1.37085	0.471649
Glyma04g07860	Gm04:6130488-6134993	Protein of unknown function (DUF2296)	4.64116	1.19304	-0.262251	-0.600515	-0.768421	-0.337529	-0.125489	-0.790727	2.14416	-0.452156
Glyma04g08060	Gm04:6305275-6307509	WRKY DNA-binding protein 11	5.12279	-0.602046	1.08612	0.00753083	0.673305	0.907058	-0.0240627	0.123807	-2.27069	0.0989746
Glyma04g08400	Gm04:6563389-6567392	Protein of unknown function (DUF630 and DUF632)	7.64246	0.625465	-0.00369801	0.00976597	0.314573	0.281565	0.58761	-2.53587	-0.0841747	0.804637
Glyma04g08560	Gm04:6707042-6712097	aspartate aminotransferase 3	9.28604	-1.36269	-0.0776124	-0.24936	-0.260343	0.420566	-0.67247	-0.608677	0.678003	2.13256
Glyma04g08770	Gm04:6895968-6906820	Major facilitator superfamily protein	8.64613	0.951879	0.537847	0.846355	-0.293565	0.268741	0.343507	0.54407	-1.15254	-2.04635
Glyma04g08940	Gm04:7083012-7086136	Regulator of chromosome condensation (RCC1) family protein	8.73888	2.18775	-0.29586	0.433871	-1.52087	-0.54081	0.270634	-0.170072	0.103957	-0.468502
Glyma04g09120	Gm04:7270724-7277133	ATP-dependent protease La (LON) domain protein	8.95776	2.23664	0.0764743	-0.0122386	-0.961912	-1.08819	0.531551	0.248956	-0.461268	-0.569858
Glyma04g09230	Gm04:7380932-7395185	-	7.20305	-2.04077	1.2307	-0.319138	1.25416	-0.644162	0.143358	0.122182	0.412581	-0.158815
Glyma04g09510	Gm04:7748618-7755172	phosphoenolpyruvate carboxykinase 1	3.0964	-0.454147	0.759796	0.522823	-0.413813	0.194986	-0.513897	2.03004	-1.27405	-0.851772
Glyma04g09640	Gm04:7927255-7929813	Pentatricopeptide repeat (PPR-like) superfamily protein	3.3957	-0.305283	-0.661337	-0.748731	0.998727	-0.455345	-0.42251	-0.664216	2.25485	0.00390267
Glyma04g09965	Gm04:8247435-8257830	Cysteine proteinases superfamily protein	6.0587	-0.55871	0.772021	0.179613	0.832476	-0.132548	0.33967	0.758845	0.180228	-2.37177
Glyma04g09980	Gm04:8259243-8259384	ubiquitin E2 variant 1D-4	3.08019	2.66667	-0.333333	-0.333333	-0.333333	-0.333333	-0.333333	-0.333333	-0.333333	-0.333333
-	Gm04:8262223-8262753	.	0.50006	2.66666	-0.333337	-0.333337	-0.333337	-0.333337	-0.333337	-0.333337	-0.333337	-0.333337
Glyma04g10060	Gm04:8323117-8329547	MSCS-like 3	3.06788	-2.07544	0.644913	-0.614617	-0.893942	0.526118	0.851965	0.89383	0.139145	0.528044
Glyma04g10390	Gm04:8616934-8652315	Golgi-body localisation protein domain ;RNA pol II promoter Fmp27 protein domain	4.72664	-2.17302	1.14247	-0.558151	0.624505	0.731198	-0.125294	-0.293956	-0.132961	0.785341
Glyma04g10481	Gm04:8701970-8719497	ubiquitin-protein ligase 1	10.8679	-2.07732	1.21413	-0.45863	0.955817	-0.20331	-0.187765	-0.481412	0.694723	0.5438
Glyma04g10870	Gm04:9120791-9122040	Phosphate-responsive 1 family protein	2.99145	-0.756571	2.40672	-0.113266	-0.26639	0.18612	-0.941968	-0.317756	-0.60303	0.406115
Glyma04g11010	Gm04:9261215-9265643	cryptochrome 1	10.1828	2.06868	-0.744343	0.194478	0.310658	-0.712445	0.417589	-1.32081	0.432988	-0.646679
Glyma04g11160	Gm04:9462718-9466179	-	8.92476	2.22846	0.42149	0.474372	-0.628487	-0.417522	-0.37214	-0.00911548	-1.34015	-0.356905
Glyma04g11330	Gm04:9732993-9738077	Transducin/WD40 repeat-like superfamily protein	14.7984	-0.351272	-0.645195	-0.600562	-0.0422668	-1.08867	0.389484	-0.715682	2.06779	0.986412
Glyma04g11380	Gm04:9816053-9820112	Phosphoglycerate mutase family protein	0.48714	2.16571	0.24252	0.333975	-0.780137	-0.0149439	-0.365871	0.472278	-0.846619	-1.207
Glyma04g11560	Gm04:9999161-10003087	tRNA modification GTPase, putative	1.63672	-1.36869	0.452144	0.314331	-0.0271958	0.182019	-0.221453	-0.766816	2.15346	-0.717743
Glyma04g11991	Gm04:10979124-10981036	ASYMMETRIC LEAVES 2-like 1	0.94157	0.0387108	-0.553374	-0.974509	2.1395	0.116231	-0.986029	-0.689552	0.835775	0.0733252
Glyma04g12170	Gm04:11147216-11151770	-	2.63837	1.2647	0.471887	-0.202026	-2.05746	1.1696	-0.289367	-0.266964	0.388881	-0.479271
Glyma04g12521	Gm04:11603158-11606063	-	0.90372	-0.075328	-1.56108	-0.969033	-0.243048	0.249114	0.349969	-0.00176879	2.08498	0.166064
Glyma04g12630	Gm04:11882462-11887005	WPP domain interacting protein 1	13.2447	2.15836	-0.811343	-0.986196	-0.366598	0.139678	0.343444	-1.10861	0.387854	0.243573
Glyma04g15130	Gm04:15582432-15594758	zinc ion binding	5.6575	0.1798	-0.704178	-0.553566	0.135577	-0.56473	-0.641168	-0.997917	2.05888	1.08726
Glyma04g15990	Gm04:16903214-16912286	C2H2 zinc-finger protein SERRATE (SE)	8.29423	-2.35622	0.820796	-0.527528	0.603395	-0.19829	-0.111389	0.440087	0.624391	0.704899
Glyma04g16721,Glyma04g16730	Gm04:17841843-17846160	-:-	2.89592	0.859002	0.173768	-0.506811	0.265588	-2.29763	0.670626	-0.305194	1.03508	0.105533
Glyma04g17070	Gm04:18494919-18498925	nudix hydrolase homolog 16	2.09588	-0.296837	-0.476056	0.996215	0.683006	0.354751	0.814369	0.702132	-2.12599	-0.651509
Glyma04g17310	Gm04:18779620-18787193	Thioredoxin z	5.40225	0.325294	0.291483	-0.105709	-0.754415	1.34779	-2.03633	-0.374827	0.28499	1.02177
Glyma04g17330	Gm04:18806435-18810139	sequence-specific DNA binding transcription factors	2.48139	0.602539	-0.603241	0.818843	0.16642	0.899065	0.21874	0.548679	-2.30112	-0.349982
Glyma04g19450	Gm04:21194701-21198265	SPX domain gene 2	0.85275	0.924869	-0.347033	-0.415798	2.21951	-0.503818	-1.06542	0.0932602	-0.210474	-0.695085
Glyma04g21450	Gm04:24591742-24608490	Stabilizer of iron transporter SufD / Polynucleotidyl transferase	1.8987	0.0816717	0.278968	-0.039863	-0.0167405	1.11206	0.186465	1.06877	-2.31849	-0.352862
Glyma04g21680	Gm04:24885967-24889111	Homeodomain-like superfamily protein	0.50845	2.05089	-1.08544	-0.0862342	0.565183	-0.0901917	0.81698	-0.774793	-0.835795	-0.560679
Glyma04g23550	Gm04:26761907-26772375	Translation initiation factor 3 protein	3.48036	-0.240063	-0.891737	-2.04163	0.976353	0.867837	0.984252	0.252035	0.39	-0.296892
Glyma04g23780	Gm04:27217504-27222402	methyl-CPG-binding domain 10	16.7089	-0.3696	-0.557183	-0.350991	0.130541	-0.738939	0.142114	-1.08253	2.32979	0.496676
Glyma04g24040	Gm04:27518178-27530375	Family of unknown function (DUF566)	6.06555	-0.907909	1.12028	-0.00830348	2.06629	-0.195428	-0.0653113	-0.31864	-1.04201	-0.649054
Glyma04g24361,Glyma04g24371	Gm04:27961194-27965100	-:Tetratricopeptide repeat (TPR)-like superfamily protein	3.37308	-1.53903	-0.381065	-0.651855	0.361207	0.450048	0.430599	-0.0626852	2.03227	-0.639366
Glyma04g24885	Gm04:28520623-28532549	-	0.45153	2.12027	-0.995701	-0.887856	-0.297702	-0.500191	-0.244529	-0.584187	0.597121	0.792663
Glyma04g25590	Gm04:29510781-29515148	RINT-1 / TIP-1 family	1.31876	-0.0253653	-0.805643	1.04771	-0.615616	-0.193417	-0.400594	-1.10254	2.11184	-0.0162756
Glyma04g26800	Gm04:30717446-30742003	-	9.08364	0.2057	-0.857609	0.353742	-1.45862	-0.226959	0.645983	-0.0676808	-0.621667	2.02722
Glyma04g30340	Gm04:34128924-34130386	2-oxoglutarate-dependent dioxygenase family protein	1.39504	-0.294841	1.37316	0.924826	0.239027	0.15807	-0.364116	0.295487	-2.2031	-0.128497
Glyma04g31220	Gm04:35438838-35449126	transducin family protein / WD-40 repeat family protein	0.51741	-0.866046	-0.131185	0.00841069	-0.273075	0.0200439	-0.301132	2.52057	-0.145347	-0.832246
Glyma04g32130	Gm04:36532981-36536894	COBRA-like extracellular glycosyl-phosphatidyl inositol-anchored protein family	0.53712	-0.872385	-0.440795	2.18591	0.129768	0.0731548	0.605656	0.184751	-0.707269	-1.15891
Glyma04g32301	Gm04:36809145-36811382	Ribosomal protein L31e family protein	1.51328	-0.325019	-0.167681	-1.05319	0.155787	-0.813746	-0.660878	0.357623	2.34054	0.16671
Glyma04g32440	Gm04:37128574-37133136	-	1.42865	-1.03453	0.543583	-0.107991	-0.408084	-0.844908	-0.399741	-0.306305	2.33182	0.226298
Glyma04g32700	Gm04:37764102-37766718	C2H2-like zinc finger protein	0.48095	2.16874	1.20242	-0.35134	-0.236602	-0.725286	-0.444508	-0.718481	-0.323067	-0.571942
Glyma04g33210	Gm04:38719573-38722120	myb domain protein 16	3.47094	0.479607	0.066396	0.127493	-0.63108	0.57852	2.07017	-0.456465	-1.23076	-1.0038
Glyma04g34620	Gm04:40807326-40811201	Galactosyltransferase family protein	9.98572	-0.34708	-0.465654	-1.14821	0.248398	-0.500139	-0.0801621	-0.783105	2.12187	0.954184
Glyma04g34830	Gm04:41084947-41089615	succinate dehydrogenase subunit 4	14.1915	-0.459129	-0.28961	0.0367045	2.25001	0.0358919	-0.143349	0.530458	-0.52456	-1.43633
Glyma04g35650	Gm04:42048973-42051454	Dof-type zinc finger DNA-binding family protein	3.67601	1.08025	0.328274	0.313296	0.0438265	0.730256	0.122097	0.610231	-1.11702	-2.11115
Glyma04g35835	Gm04:42302977-42311141	-	0.28617	-0.361371	0.108567	-0.372378	-0.886949	0.4424	-0.0293991	2.39517	-0.929952	-0.366147
Glyma04g36090	Gm04:42587627-42592786	histone deacetylase 6	9.47452	-0.76241	-0.264691	-1.37816	0.462573	0.217813	-0.312173	-0.710365	2.01079	0.736589
Glyma04g36170	Gm04:42714020-42716551	-	1.92519	1.07804	0.587943	0.344399	-0.231331	0.909847	0.209028	-0.740169	-2.21305	0.0554113
Glyma04g36200	Gm04:42731237-42734117	UDP-Glycosyltransferase superfamily protein	15.8719	0.0273552	-0.322907	-0.800049	-0.59815	-0.60384	-0.581096	-0.482155	2.07717	1.28363
Glyma04g36760	Gm04:43277778-43280413	Xanthine/uracil permease family protein	0.60122	0.544486	-0.794457	0.775944	-0.699122	-0.372889	-0.0982872	2.14924	-0.954001	-0.550876
Glyma04g37191	Gm04:43588092-43597200	purple acid phosphatase 24	14.2878	-0.702804	1.00832	-0.460165	-0.111541	-1.08429	0.0222631	0.266896	-0.961773	2.02306
Glyma04g37270	Gm04:43644193-43646151	chlorsulfuron/imidazolinone resistant 1	18.7033	0.692503	0.444106	0.607332	0.699004	0.622315	-0.0398263	0.349525	-2.04788	-1.32699
Glyma04g37300	Gm04:43669850-43674305	DNAJ heat shock N-terminal domain-containing protein	1.28914	-0.587701	-0.851348	0.143536	0.609474	-0.335847	-0.556131	-0.802316	2.33886	0.0414601
Glyma04g37510	Gm04:43916098-43918975	Nodulin MtN3 family protein	20.5781	-0.0419631	0.631917	0.545488	0.721169	1.03739	-0.590668	0.3774	-2.24054	-0.440169
Glyma04g37520	Gm04:43926534-43929580	Nodulin MtN3 family protein	11.3325	-0.260693	0.163111	0.391323	0.0624634	0.366813	-0.611778	1.73058	-2.04974	0.207906
Glyma04g37790	Gm04:44237605-44246496	Glycosyl hydrolase family 38 protein	19.8061	-1.14637	0.401908	-0.115508	-0.406736	-0.410746	2.42975	-0.202649	-0.0735391	-0.476064
Glyma04g37910	Gm04:44365169-44368398	Sec14p-like phosphatidylinositol transfer family protein	1.56924	-0.463081	-0.574876	-0.185044	0.000701617	-0.647183	2.07584	-0.928387	-0.525047	1.24712
Glyma04g37960	Gm04:44391938-44393302	-	1.48602	2.11923	0.120202	0.76575	-0.257569	-0.181769	-0.60192	0.223558	-1.13675	-1.05079
Glyma04g37970	Gm04:44398113-44400622	-	12.5919	0.0251761	0.0214414	0.40532	1.48528	-0.0451462	-0.232683	-2.2973	0.105272	0.532668
Glyma04g38110	Gm04:44506919-44509246	Tetratricopeptide repeat (TPR)-like superfamily protein	0.18346	-0.245001	-0.674976	-0.135251	-0.713402	0.300794	-0.270488	-0.65936	2.51874	-0.121148
Glyma04g38320	Gm04:44706504-44724633	ENTH/VHS/GAT family protein	4.10202	-0.089691	0.547824	-0.435028	0.0804556	-0.423785	0.109723	1.44229	-2.11015	0.878379
Glyma04g38661	Gm04:45018956-45028088	Chaperone DnaJ-domain superfamily protein	5.24883	-2.17586	1.3108	-0.512782	-0.402358	0.30022	0.187123	-0.0955808	0.804739	0.583707
Glyma04g38870	Gm04:45191398-45197250	S-adenosyl-L-methionine-dependent methyltransferases superfamily protein	33.257	-1.19938	0.304333	-0.391452	-0.287777	2.20984	0.163559	0.188225	0.138658	-1.12605
Glyma04g39050	Gm04:45310447-45312119	-	8.23673	-2.26412	0.130982	0.184347	1.09991	0.612873	0.491902	0.256715	-0.887933	0.375354
Glyma04g39150	Gm04:45384464-45397026	phosphatidylinositol 4-OH kinase beta1	3.76342	-2.45488	1.18999	-0.0990608	0.287194	0.0598534	0.317366	-0.0361266	0.578678	0.157168
Glyma04g39290	Gm04:45509102-45517817	Transducin/WD40 repeat-like superfamily protein	1.16489	-2.36091	0.910033	-0.00705243	0.692434	0.00896801	0.162567	0.561466	-0.606726	0.639182
Glyma04g39690	Gm04:45874593-45881965	GTP-binding protein-related	11.7266	-0.837899	-0.413962	-0.447875	-0.305417	0.583293	-0.719992	-0.875285	2.08147	0.935636
Glyma04g39741	Gm04:45906533-45909204	Disease resistance protein (TIR-NBS-LRR class) family	3.92256	-0.967221	-0.890828	-0.0561796	0.485581	-0.882096	2.08825	0.275941	0.61177	-0.665352
Glyma04g39780	Gm04:45918326-45929507	related to KPC1	2.76797	-2.11753	1.10173	-0.62251	0.30606	0.718676	-0.180941	1.04466	-0.398173	0.148185
Glyma04g40060	Gm04:46186197-46191691	RING/U-box superfamily protein	9.52766	-0.0408289	-0.337338	-0.819593	-0.159859	-0.739284	-0.526071	-0.700841	2.07963	1.24415
Glyma04g40240	Gm04:46363012-46367050	GroES-like zinc-binding alcohol dehydrogenase family protein	6.90184	0.00431896	0.0574226	0.642689	-1.43831	0.167606	-0.791182	-0.569922	2.12097	-0.193721
Glyma04g40360	Gm04:46439978-46444165	Mitochondrial import inner membrane translocase subunit Tim17/Tim22/Tim23 family protein	15.5577	0.868417	0.0367145	0.297452	0.94247	0.124742	-0.517373	-0.487907	-2.20501	0.940432
Glyma04g40391	Gm04:46453811-46457163	-	5.40296	0.73335	0.577215	0.400041	-0.0646373	0.263949	-0.0623873	0.902526	-2.4463	-0.303806
Glyma04g40450	Gm04:46495020-46498562	NAC transcription factor-like 9	9.26992	-0.472625	0.0683616	0.578955	0.878119	0.794739	0.108522	-0.10771	-2.39087	0.542599
Glyma04g40640	Gm04:46630389-46635618	pseudo-response regulator 5	3.99443	0.826636	-0.451512	0.375305	-2.23942	-0.593829	0.674083	1.03279	0.26743	0.108495
Glyma04g40690	Gm04:46662244-46662832	-	0.57884	2.16409	0.257872	-0.572847	0.741645	-0.0593773	-0.456881	-0.16618	-1.34875	-0.559496
Glyma04g40700	Gm04:46665351-46666191	-	0.80499	-0.218294	0.435888	-0.626085	0.604381	-0.237923	1.60546	0.156761	-2.05734	0.337308
Glyma04g40790	Gm04:46743807-46745820	heat shock protein 21	0.61452	0.0170945	-0.476939	-0.559868	-0.0474938	0.589847	-0.750083	-1.05575	-0.0469278	2.33006
Glyma04g40880	Gm04:46789377-46792991	growth-regulating factor 7	6.35797	-0.79968	-0.062838	-0.998325	0.310695	0.0289675	-0.736974	-0.671856	2.16339	0.766657
Glyma04g41020	Gm04:46909918-46914252	YELLOW STRIPE like 3	14.7381	0.144625	0.744182	0.562785	0.767747	-0.361322	0.929325	0.373002	-1.13744	-2.02287
Glyma04g41310	Gm04:47161841-47167051	ABL interactor-like protein 2	2.69034	0.204552	-0.123302	0.176974	-2.39517	0.792181	0.714316	0.696262	0.491461	-0.557386
Glyma04g41370	Gm04:47211995-47220282	Glycogen/starch synthases, ADP-glucose type	2.17839	0.116056	0.56728	0.790117	-0.0827254	0.426761	-0.425252	1.1882	-2.27244	-0.307944
Glyma04g41580	Gm04:47427639-47441364	Protein of unknown function (DUF668)	1.68567	-0.324103	0.245323	0.92833	1.39174	0.0114407	0.0538457	-0.378144	0.266841	-2.19518
Glyma04g41610	Gm04:47461084-47468892	cyclic nucleotide gated channel 1	10.1348	-0.113066	0.625966	0.337609	-0.347858	0.360121	0.0125825	1.55895	-0.258641	-2.17562
Glyma04g41730	Gm04:47581911-47587226	manganese tracking factor for mitochondrial SOD2	1.9165	-0.291081	1.62795	-2.10476	0.840961	-0.0959232	0.0812414	-0.0696204	0.237001	-0.225889
Glyma04g42160	Gm04:47933128-47935862	F-box/RNI-like superfamily protein	30.1107	1.25684	-2.12153	-0.852917	0.373927	-0.166713	-0.119855	0.271144	0.599587	0.759594
-	Gm04:47935970-47936738	.	54.1756	1.10878	-2.05093	0.0422532	-1.09684	0.862446	-0.14087	0.266492	0.59395	0.414756
Glyma04g42167	Gm04:47951197-47961437	ACT domain repeat 3	15.3363	-0.0459989	0.882669	0.322366	-0.266756	1.03105	0.427482	0.499083	-0.562316	-2.28749
Glyma04g42211	Gm04:47994143-47996604	Tetratricopeptide repeat (TPR)-like superfamily protein	0.48057	-0.0226183	-0.382305	-0.63273	-1.3355	0.654174	-0.524591	-0.19172	2.20863	0.226856
Glyma04g42230	Gm04:48001772-48005349	Tetratricopeptide repeat (TPR)-like superfamily protein	0.43051	0.0837391	-0.00853503	-0.182222	-0.160721	0.208185	0.00269606	-1.37552	2.29301	-0.860579
Glyma04g42405	Gm04:48160262-48177800	histone methyltransferases(H3-K4 specific);histone methyltransferases(H3-K36 specific)	3.02903	-2.38757	0.569798	0.318902	-0.294188	-0.248956	0.655458	0.551363	0.984278	-0.14891
Glyma04g42625,Glyma04g42630	Gm04:48323968-48326881	BTB/POZ domain-containing protein:BTB/POZ domain-containing protein	4.29285	0.39115	-0.0460552	-0.179697	-0.364809	1.3749	0.768908	-0.694081	-2.02775	0.777449
Glyma04g42840	Gm04:48478226-48482842	Pheophorbide a oxygenase family protein with Rieske [2Fe-2S] domain	9.46978	-0.360967	-0.385581	0.0403773	0.867253	-2.23782	0.302119	0.236626	0.208023	1.32999
Glyma04g42890	Gm04:48507901-48510468	-	1.71166	0.645003	-0.587797	-0.78914	-0.251904	-0.877794	0.676435	-0.710516	2.17718	-0.281453
Glyma04g43020	Gm04:48656678-48662208	Thioredoxin superfamily protein	3.19522	-0.238248	0.903103	0.0939214	0.58985	-0.186393	-2.34297	-0.162693	0.272948	1.07037
Glyma04g43200	Gm04:48793992-48799908	SET domain group 37	3.77857	-0.0623884	-0.0265386	-0.207726	-0.267396	-0.70583	-1.01052	-0.310071	2.50147	0.0889923
Glyma04g43260	Gm04:48863361-48870645	Protein of unknown function (DUF1644)	2.83159	-0.635179	-0.616719	0.14363	-0.268979	0.0512419	-0.157124	-1.00636	0.0228575	2.4663
Glyma04g43330	Gm04:48930501-48935155	Vacuolar sorting protein 9 (VPS9) domain	3.5201	0.530908	-1.092	0.628059	2.03883	-1.23919	-0.165738	0.106602	-0.211275	-0.5961
Glyma04g43540	Gm04:49085690-49092010	methylenetetrahydrofolate reductase 2	5.30484	-0.0179919	-0.186319	1.12058	0.320822	0.803499	-0.705015	0.933789	-2.13885	-0.130554
Glyma04g43600	Gm04:49142589-49147528	P-loop containing nucleoside triphosphate hydrolases superfamily protein	3.01655	0.194558	0.428778	0.533154	-0.806192	1.11559	-0.117665	1.07883	-2.07279	-0.354105
Glyma04g43640	Gm04:49190229-49200058	K-box region and MADS-box transcription factor family protein	67.7376	0.613858	0.000932543	0.401457	0.105489	0.585471	-0.248943	0.831193	-2.51119	0.221736
-	Gm04:6784417-6784846	.	0.94757	0.453115	-0.620145	0.179626	-0.23342	-0.127601	-0.897677	2.23819	-1.20301	0.210957
-	Gm04:7102977-7104575	.	0.67616	-0.0845591	2.32785	-0.577846	-0.280797	0.152714	0.678886	-0.822953	-0.575391	-0.817739
-	Gm04:7742558-7743532	.	0.75907	0.0689082	0.492021	-0.695034	0.251904	2.16975	-0.367506	-0.462674	-1.46616	0.00866656
-	Gm04:9157237-9157912	.	0.53549	-0.664357	-0.664357	2.06467	-0.664357	-0.664357	-0.288793	1.12787	-0.664357	0.418066
-	Gm04:11346947-11348317	.	0.42629	-0.396877	0.651491	-1.12697	0.276617	2.16456	-0.00450293	-0.112076	-1.12548	-0.326936
-	Gm04:16036094-16036342	.	2.05689	-0.224169	0.473107	0.757978	-0.280396	-0.672007	-0.245179	-0.47428	2.08103	-1.41613
-	Gm04:38190175-38190467	.	0.86067	2.66666	-0.333337	-0.333337	-0.333337	-0.333337	-0.333337	-0.333337	-0.333337	-0.333337
-	Gm04:46858025-46858483	.	0.96876	-0.431894	0.423456	-0.683692	0.661459	-0.815458	-1.28295	0.0677984	2.1005	-0.0392969
Glyma05g00590	Gm05:304930-310509	UDP-glucose 6-dehydrogenase family protein	0.57815	-0.412767	-0.573168	-0.0943773	-0.326244	-0.481857	-0.679349	-0.724044	1.03362	2.2582
Glyma05g00780	Gm05:432913-435285	eukaryotic elongation factor 5A-1	128.076	2.08471	-0.46395	0.483841	0.0787362	0.527864	-0.929365	-1.06391	-0.936212	0.218403
Glyma05g00810	Gm05:445606-451229	Protein kinase superfamily protein	0.12735	-0.123852	0.170714	-0.592921	-0.198095	0.648549	-0.827407	2.32597	-0.520704	-0.882168
Glyma05g00900	Gm05:520177-523795	RING/U-box superfamily protein	0.68878	1.45487	0.303901	0.0676335	-2.01376	0.734759	-0.0379782	-0.787698	0.65425	-0.376012
Glyma05g00950	Gm05:565144-566887	expansin A1	0.15363	-0.174903	-0.676663	-0.42584	0.974912	-0.192628	2.28483	-0.654984	-0.724731	-0.409797
Glyma05g01180	Gm05:745078-746705	Ribosomal protein S4	150.515	2.18117	-0.676631	0.414657	-0.0341131	-0.0317252	-0.422237	-1.43375	-0.432627	0.435294
Glyma05g01250	Gm05:796232-799368	-	0.2984	-0.904225	-1.21875	0.576841	0.511928	-0.104144	-0.109113	2.13576	-0.195832	-0.692552
Glyma05g01305	Gm05:826371-842721	aldehyde dehydrogenase 12A1	0.2666	-0.218581	0.876655	-0.992621	-0.309531	-0.551359	-0.885153	0.180224	-0.310308	2.2105
Glyma05g01321	Gm05:850072-858118	P-loop containing nucleoside triphosphate hydrolases superfamily protein	7.9103	-2.03835	0.142988	-0.832307	0.183466	-0.0469327	0.409074	1.35776	-0.19846	1.02267
Glyma05g01330	Gm05:859727-861816	HSP20-like chaperones superfamily protein	3.21602	-0.975908	-0.358553	-0.410658	-0.802737	-0.0686946	0.580266	0.112088	2.35866	-0.434472
Glyma05g01436	Gm05:934460-938130	Major facilitator superfamily protein	0.55112	-0.788223	-0.717041	-0.296644	0.0653811	-0.0871829	-0.788223	-0.645377	1.1694	2.08791
Glyma05g01443	Gm05:939801-943449	Major facilitator superfamily protein	2.5364	-0.786911	0.0279961	-0.398194	0.195698	-0.51955	-0.791589	-0.834134	2.17201	0.934435
Glyma05g01510	Gm05:1030172-1036509	proline-rich family protein	4.60374	-0.355046	0.409663	-0.317318	2.08334	0.143933	-1.38649	-0.494196	-0.774775	0.691046
Glyma05g01580	Gm05:1077760-1079525	Dynein light chain type 1 family protein	1.09225	-0.434797	-0.727743	-0.156028	0.122392	-0.651461	-0.108557	-0.279276	2.5719	-0.336434
Glyma05g01600	Gm05:1091938-1112218	ARM repeat superfamily protein	6.9646	-1.116	0.0552332	-0.452824	0.332524	-0.457508	-0.0620595	-0.760461	2.37421	0.0868697
Glyma05g01630	Gm05:1119203-1120591	-	1.76742	-0.103074	0.168786	1.4373	0.60503	0.52378	-0.306536	-0.110874	-2.26836	0.0540126
Glyma05g01740	Gm05:1218552-1222035	-	12.8362	0.269872	-1.2263	-0.397098	-0.928401	0.510366	-0.137785	-0.361052	2.23442	0.0361589
Glyma05g02130	Gm05:1549338-1555419	SUGAR-INSENSITIVE 3	5.26052	-0.671622	-0.499491	0.107795	-0.165567	0.474482	-0.0563163	-0.599578	2.3901	-0.979799
Glyma05g02190	Gm05:1601422-1606676	1-deoxy-D-xylulose 5-phosphate reductoisomerase	5.65024	-0.641773	2.3366	-0.258753	0.181825	-0.658121	-0.36426	-1.12172	0.444653	0.0814326
Glyma05g02220	Gm05:1636696-1639230	Dof-type zinc finger DNA-binding family protein	2.21647	1.15921	0.385373	0.442002	-0.59882	0.692056	0.151179	0.629028	-0.734861	-2.12515
Glyma05g02360	Gm05:1733491-1735785	-	0.92351	1.29383	0.470516	0.349729	0.0232625	0.731113	-0.864609	0.40735	-0.303727	-2.10749
Glyma05g02480	Gm05:1836873-1842261	-	0.89696	-0.0931343	0.940497	-0.514357	-0.980948	-1.30493	-0.172599	0.0855594	0.00511513	2.0347
Glyma05g03190	Gm05:2440051-2444169	arginosuccinate synthase family	17.9228	0.546941	0.243704	0.105923	1.33449	-0.31813	0.562439	-2.31515	-0.251955	0.0918491
Glyma05g03300	Gm05:2530177-2534194	SNF1-related protein kinase regulatory subunit gamma 1	4.92202	-0.41804	-0.489818	-0.406115	-0.406167	-0.727435	0.911609	-0.857481	2.26809	0.125352
Glyma05g03490	Gm05:2677467-2681134	GRAS family transcription factor	0.24764	-0.737191	0.320047	-0.156453	-0.312483	0.186929	-0.262529	2.42059	-1.04944	-0.409346
Glyma05g03790	Gm05:2953225-2957275	copper ion binding	14.8851	-2.06204	0.93126	0.28406	0.937805	0.661708	-1.09403	0.227821	0.393983	-0.28054
Glyma05g04113	Gm05:3241260-3245043	SNARE associated Golgi protein family	9.66706	-0.870898	0.225342	-0.851531	0.329238	-0.370347	-0.190984	-0.966404	2.24684	0.448778
Glyma05g04210	Gm05:3318572-3322584	Translation elongation factor EFG/EF2 protein	9.19176	2.22367	-1.19795	-0.357825	0.136119	-0.683457	0.0347728	-0.819666	0.0946066	0.56964
Glyma05g04610	Gm05:3783872-3785203	-	5.64836	-0.0357201	-0.716912	-1.15568	-0.34956	-0.439728	0.105124	-0.563697	2.0899	1.06635
Glyma05g04621	Gm05:3791120-3795577	Cwf15 / Cwc15 cell cycle control family protein	40.5775	-0.780644	-0.199419	0.252217	-0.184654	0.0976016	0.0613707	-1.66811	2.08405	0.337587
Glyma05g04860	Gm05:4018711-4022916	Oxidoreductase family protein	2.38699	-0.1978	-0.834705	-0.304908	0.195717	0.053251	-0.343379	-0.84054	2.50071	-0.228215
Glyma05g04975	Gm05:4202241-4204798	Protein of unknown function (DUF1639)	4.033	-0.351853	0.210686	-0.684464	2.35187	-1.1055	-0.0638684	-0.584784	-0.230809	0.458864
Glyma05g05290	Gm05:4624464-4627575	BAX inhibitor 1	22.2671	0.259375	-0.625087	-0.226364	-0.301858	-0.0152909	-1.16288	-0.819096	2.21911	0.672097
Glyma05g05580	Gm05:5016166-5025718	calcineurin B-like protein 9	4.07707	-0.936272	0.402429	0.980429	0.365619	0.866078	-0.0957288	-0.348989	0.836515	-2.0702
Glyma05g05620	Gm05:5058720-5062112	casein kinase II beta chain 1	7.93867	-0.355293	-0.746929	-0.502722	-1.10927	0.422253	-0.34793	-0.462833	2.05414	1.04862
Glyma05g05650	Gm05:5094526-5097478	casein kinase II beta subunit 4	31.7871	2.17195	-1.00435	0.206814	-0.353878	-0.427798	0.246576	-1.30479	0.0723624	0.39293
Glyma05g06570	Gm05:6664370-6668838	Ankyrin repeat family protein	0.43103	0.333126	2.27105	0.208221	-0.476402	-0.312407	-0.535611	0.443959	-1.04784	-0.88403
Glyma05g07286	Gm05:7459177-7465014	K-box region and MADS-box transcription factor family protein	1.87998	-0.159942	0.542968	0.739977	0.19297	0.236817	0.425239	-0.4955	-2.4016	0.919075
Glyma05g07390	Gm05:7482463-7487045	gamete expressed protein 1	0.4893	-0.563028	2.50203	-0.416604	-0.369125	0.223982	-0.686395	-0.488125	-0.509339	0.30663
Glyma05g07470	Gm05:7528951-7534647	BSD domain-containing protein	2.90855	0.637854	-0.395677	0.181788	-1.51499	-0.592919	0.306322	-0.536587	2.08469	-0.170554
Glyma05g07630	Gm05:7648485-7650174	Calcium-dependent phosphotriesterase superfamily protein	1.75028	-0.140654	-0.721807	1.08693	-0.495524	-0.387952	-0.480693	2.23351	-0.725653	-0.368142
Glyma05g07760	Gm05:7745433-7747124	Protein of unknown function, DUF617	5.27207	0.913318	-0.149717	0.187478	0.34204	-0.0187953	1.22908	0.55177	-1.02328	-2.03193
Glyma05g07926	Gm05:7842037-7861430	TBP-associated factor 2	6.24115	-0.825862	0.893375	-0.21265	-2.01702	0.236212	0.107533	-0.293683	1.16176	0.950246
Glyma05g07960	Gm05:7896652-7905676	Transmembrane Fragile-X-F-associated protein	5.41194	0.209472	0.0316109	0.233422	-2.5849	0.146713	0.427494	0.248305	0.892677	0.395159
Glyma05g07970	Gm05:7906330-7911142	-	2.65371	-0.330186	0.324376	-0.120106	-2.47393	0.453782	0.368078	0.196876	0.892836	0.688262
Glyma05g07980	Gm05:7913845-7915584	Duplicated homeodomain-like superfamily protein	4.17841	0.595968	0.538653	0.706824	-2.27568	0.0160125	0.854058	0.607061	-0.3903	-0.652543
Glyma05g08011	Gm05:7931127-7935953	S-adenosyl-L-methionine-dependent methyltransferases superfamily protein	2.6315	0.190485	0.641094	0.257531	-2.62291	0.133722	0.236532	0.448363	0.552711	0.162502
Glyma05g08030	Gm05:7947897-7951443	-	34.0708	0.444145	0.259614	0.356114	-2.61525	0.0909836	0.375828	-0.0111341	0.635407	0.464316
Glyma05g08040	Gm05:7953404-7972849	DNAJ heat shock N-terminal domain-containing protein	11.3582	-0.261473	0.910726	0.245851	-2.53952	0.305292	0.315711	0.186773	0.332148	0.504482
Glyma05g08060	Gm05:7992846-7997074	fatty acyl-ACP thioesterases B	16.2746	0.243199	0.529815	0.262169	-2.60543	0.363089	-0.0458761	0.546915	0.107334	0.598798
Glyma05g08070	Gm05:8010684-8014602	Protein phosphatase 2A regulatory B subunit family protein	12.0216	0.515617	0.32419	0.240035	-2.59953	0.305017	0.808834	0.0891434	0.0928923	0.223762
Glyma05g08140	Gm05:8077899-8080631	Leucine-rich repeat protein kinase family protein	3.27881	0.112767	0.589287	0.650006	-2.36071	0.921509	-0.0232351	0.731642	-0.128243	-0.493036
Glyma05g08150	Gm05:8101298-8104563	Homeodomain-like superfamily protein	0.66182	-0.442622	-0.0569827	0.0584435	2.55581	-0.644116	-0.015647	-0.572596	-0.183251	-0.699072
Glyma05g08270	Gm05:8237933-8241264	Cytochrome P450 superfamily protein	0.23758	2.42501	-0.623408	-0.5425	-0.28139	-0.582209	0.362911	0.37824	-0.789093	-0.347571
Glyma05g08350	Gm05:8287639-8289381	plastid transcriptionally active 5	11.0485	0.484813	-0.350757	-0.0290124	-0.546593	-0.056435	-0.283938	-0.392815	2.37824	-1.20341
Glyma05g08450	Gm05:8347930-8350593	Zinc finger (CCCH-type) family protein	0.43565	-0.573169	2.1404	-0.149064	-0.648017	1.09282	-0.851353	-0.254092	-0.813209	0.0556994
Glyma05g08480	Gm05:8359956-8365764	FAD/NAD(P)-binding oxidoreductase	21.3599	1.29442	0.133638	0.871445	-0.315619	0.601712	-0.00983689	-0.325428	-2.23141	-0.0188906
Glyma05g08580	Gm05:8423432-8429563	DegP protease 1	2.50607	0.303055	0.385122	0.646643	0.242333	0.84863	-0.0857669	0.88627	-1.08145	-2.14486
Glyma05g08640	Gm05:8499229-8512402	Protein kinase superfamily protein	10.6093	-2.16562	0.319102	-0.318773	-0.0867375	-0.0252217	0.0540236	0.374739	1.71376	0.134696
Glyma05g08670	Gm05:8547049-8549538	Adenine nucleotide alpha hydrolases-like superfamily protein	37.7735	-0.558532	-0.0240897	-0.244653	2.01093	-0.799908	0.568464	-1.55812	0.371687	0.234255
Glyma05g08750	Gm05:8632328-8637660	DEAD box RNA helicase family protein	12.3127	-0.750785	0.374998	0.260893	2.2799	-0.00286689	-0.0861137	-1.31489	-0.338322	-0.422939
Glyma05g08880	Gm05:8768067-8769044	Oleosin family protein	1042.16	0.992549	0.0872953	-0.284003	1.53201	0.359572	-0.244009	-2.07641	-0.260554	-0.106501
Glyma05g09015	Gm05:8840765-8874995	embryo defective 3012	8.74703	-2.23443	0.694114	0.386015	0.657132	0.355937	0.784767	0.0307507	0.360603	-1.03497
Glyma05g09040	Gm05:8876854-8880711	RNA-binding (RRM/RBD/RNP motifs) family protein	11.5489	0.348819	-0.747583	-0.512558	-0.0657444	-0.508306	-0.401419	-0.789945	2.43985	0.236682
Glyma05g09241	Gm05:9009579-9011140	-	0.49117	-0.17434	-0.666032	-0.417969	-0.599751	-1.10351	1.20288	-0.406327	0.129229	2.03596
Glyma05g10100	Gm05:10132035-10136732	peptidyl-prolyl cis-trans isomerase / cyclophilin-40 (CYP40) / rotamase	5.8132	0.370617	0.0180339	-0.198892	-0.504276	0.241907	-0.26746	-2.10731	1.18377	1.26347
Glyma05g10890	Gm05:11257364-11272212	HSP20-like chaperones superfamily protein	3.47198	0.507789	-0.254781	0.605688	-2.164	-0.625356	1.2145	0.127865	0.828992	-0.240468
Glyma05g11654	Gm05:11973035-11979080	IQ-domain 2	0.26966	0.557901	-0.489132	0.136545	-0.776953	-0.00892901	-0.350756	2.34039	-1.04651	-0.362593
Glyma05g13580	Gm05:14092370-14094591	calmodulin-domain protein kinase 9	1.49385	-2.03493	-0.570512	-0.365586	0.380353	-0.507027	1.21755	0.492471	1.08777	0.299997
Glyma05g14430	Gm05:15508137-15514528	Ribosomal protein S24e family protein	8.97191	0.586734	-0.693669	2.06941	-0.225154	0.693543	-0.843656	0.204753	-0.869138	-0.922675
Glyma05g14731	Gm05:15872417-15876684	-	0.75005	0.584754	-0.984858	-0.236285	-0.685359	-0.19925	-0.346299	-0.898046	0.554244	2.21117
Glyma05g14770	Gm05:15959742-15963972	Insulinase (Peptidase family M16) family protein	1.25341	-0.0183567	-0.0226176	-1.00709	-0.630435	-0.39388	0.14097	-1.08975	0.935481	2.08562
Glyma05g15100	Gm05:16338122-16339811	Surfeit locus protein 6	6.96264	-2.08097	-0.233583	0.0676346	-0.303018	0.33538	0.383937	-0.212763	1.77196	0.271315
Glyma05g15170	Gm05:16482864-16486405	Mitochondrial transcription termination factor family protein	4.95661	0.276097	-0.306905	-0.689904	0.0531246	-0.407057	-0.102798	-1.16883	2.40924	-0.0627921
Glyma05g15210	Gm05:16586227-16600557	Proteasome component (PCI) domain protein	3.67186	-2.22996	0.430882	0.057081	0.751486	-0.161956	-0.342205	-0.445882	1.12642	0.814051
Glyma05g16850	Gm05:19238199-19241651	Chaperone DnaJ-domain superfamily protein	1.784	-1.044	-0.154455	-0.0926679	-0.174065	2.2602	0.869978	-0.59725	-0.699761	-0.368238
-	Gm05:21792874-21793802	.	3.09235	-2.27465	0.672043	-0.288712	-0.770004	0.512026	0.375836	0.281148	0.519953	0.972246
Glyma05g19250	Gm05:23027807-23033970	PLC-like phosphodiesterases superfamily protein	5.74865	-0.0327415	-0.134084	1.08389	-0.300528	0.659833	0.690948	0.783953	-0.537747	-2.21343
Glyma05g20930	Gm05:25133359-25136344	Granulin repeat cysteine protease family protein	2.24121	1.04075	0.154365	0.433261	-0.264939	0.789952	0.382059	-0.111606	-2.41922	-0.00455747
Glyma05g21280	Gm05:25853014-25870405	heavy metal atpase 1	3.21792	-2.11469	0.904379	0.8699	0.136325	0.236598	0.407404	-1.13162	0.0350676	0.656617
Glyma05g21580	Gm05:26274487-26292274	WD-40 repeat family protein	7.91704	0.155116	-0.51392	-1.17483	-0.313532	-1.05399	0.487204	-0.351099	2.06774	0.697288
Glyma05g21680	Gm05:26473855-26476824	Auxin-responsive GH3 family protein	1.5057	2.422	-0.597588	-0.000654881	-0.49429	-0.356859	0.588256	-0.132556	-0.610584	-0.81775
Glyma05g21910	Gm05:26781970-26787933	cation exchanger 6	5.00003	0.583906	0.256647	0.836599	-0.0804768	-2.37107	0.411976	-0.130068	0.937955	-0.445477
Glyma05g22350	Gm05:27445416-27447352	Acyl-CoA N-acyltransferases (NAT) superfamily protein	0.11119	0.374414	-0.979116	2.27749	-0.691351	-0.140692	-0.638435	0.361551	0.227216	-0.791519
Glyma05g23150	Gm05:28701980-28703780	Homeobox-leucine zipper protein family	5.55545	-0.202855	1.24471	0.4	-0.151383	0.117364	0.167586	0.792647	-2.35719	-0.0108363
Glyma05g24070	Gm05:29984315-29988560	NAD-dependent glycerol-3-phosphate dehydrogenase family protein	2.2359	0.100686	-0.156692	0.225179	-0.0842407	-0.0690193	0.721429	0.760521	0.936629	-2.43446
Glyma05g24700	Gm05:30846458-30852906	TBP-associated factor II 15	7.32503	-1.18904	0.123825	-0.00288771	-0.751688	0.767044	0.342579	-0.971528	2.05374	-0.372009
Glyma05g24730	Gm05:30936129-30938642	Bifunctional inhibitor/lipid-transfer protein/seed storage 2S albumin superfamily protein	12.8266	-0.493197	1.04573	0.248144	0.429893	1.04403	-0.614505	0.231388	-2.1921	0.300597
Glyma05g24850	Gm05:31050453-31055786	loricrin-related	4.56058	-0.00254745	0.282641	0.0605991	0.502436	0.698483	0.164169	0.452762	-2.59824	0.439692
Glyma05g24930	Gm05:31103479-31108398	Zinc-binding ribosomal protein family protein	79.9744	2.12131	-0.61729	0.121492	0.00808219	-0.0611039	-0.698385	-1.35112	-0.341765	0.818764
-	Gm05:31414975-31415651	.	1.67862	-2.3384	0.705541	-0.162964	0.85536	0.242789	-0.193745	-0.4527	0.483315	0.860738
Glyma05g25290	Gm05:31422174-31427920	MAPK/ERK kinase kinase 1	2.61539	-2.07989	1.16823	-0.334882	0.0192	0.27583	-0.298077	-0.402952	1.3283	0.324186
Glyma05g25580	Gm05:31657716-31659808	FAD-binding Berberine family protein	0.22276	2.20723	-0.0905844	-0.00378011	0.593315	-0.288104	0.325511	-0.936531	-0.718182	-1.08906
Glyma05g25590	Gm05:31668353-31670585	FAD-binding Berberine family protein	0.44493	2.03514	0.546834	0.651235	0.119591	0.130259	-0.7835	-0.950567	-0.705539	-1.04335
Glyma05g25690	Gm05:31733661-31736688	-	0.32064	-0.39934	-0.882336	-0.0435185	-0.0941643	-0.706932	-0.225759	-0.879581	2.11848	1.11306
Glyma05g25711	Gm05:31742222-31744447	-	7.24363	0.223513	0.543085	-1.01934	0.036752	-1.11943	-0.729235	-0.316464	2.16389	0.217294
Glyma05g26080	Gm05:32084765-32087584	gibberellin 2-oxidase	0.49639	0.396836	-0.73631	2.08081	-0.398977	-0.694418	1.0973	-0.426573	-0.467443	-0.851267
Glyma05g26170	Gm05:32165777-32170649	PYRIMIDINE B	2.1204	0.638096	-0.188089	-0.481337	0.790053	0.683172	0.0908017	0.411178	-2.41558	0.471718
Glyma05g26180	Gm05:32179123-32206193	chromatin remodeling 4	2.66013	-2.11563	0.400517	-0.504766	-0.887553	0.424212	0.667936	0.522966	1.1386	0.353809
Glyma05g26300	Gm05:32290092-32293287	thioredoxin O1	7.3136	-1.12817	0.137048	-0.0384875	-0.213616	-0.0819639	-0.538677	-1.00628	2.22021	0.649997
Glyma05g26381	Gm05:32365687-32369125	RNA-binding (RRM/RBD/RNP motifs) family protein	1.6653	0.293457	-0.87111	-0.0198464	-1.55356	-0.370509	-0.097019	0.00592767	2.0749	0.537758
Glyma05g26480	Gm05:32433338-32439572	-	3.86546	-0.468933	-0.208551	0.142145	-1.10501	0.548487	0.0275152	-0.517369	2.31979	-0.738016
Glyma05g26545	Gm05:32474274-32487722	P-loop containing nucleoside triphosphate hydrolases superfamily protein	1.89477	-0.750091	0.855459	0.486753	-0.185637	0.715999	-0.0317214	0.377055	-2.26707	0.799201
Glyma05g26620	Gm05:32544733-32549138	CCCH-type zinc finger family protein	10.251	-0.346041	-0.554453	-1.17012	0.983267	-1.06708	0.223006	0.0101379	-0.0886683	2.0101
-	Gm05:32641690-32642585	.	0.67473	-0.506195	0.391141	0.872762	2.1833	-0.513238	-0.864102	-0.293788	-0.35249	-0.917404
Glyma05g26840	Gm05:32749009-32750532	cellulose synthase A2	2.05089	0.00479654	0.738601	-0.0901714	0.836985	-2.26056	-0.0812409	-0.35691	1.2253	-0.0168604
Glyma05g26930	Gm05:32812623-32818099	purple acid phosphatase 8	5.83975	0.618198	-0.385985	1.13273	0.591245	0.464431	-0.137917	0.341626	-2.32241	-0.301934
-	Gm05:32996183-32996944	.	1.2767	-0.504604	0.458692	0.547002	-2.09056	-1.00323	1.0106	0.50015	0.508865	0.573106
Glyma05g27190	Gm05:33055426-33058116	GRAS family transcription factor family protein	18.5819	0.774124	-0.170532	-0.0660158	0.961409	0.118363	0.589971	0.448333	-2.41265	-0.242916
Glyma05g27311	Gm05:33216634-33218498	Tetratricopeptide repeat (TPR)-like superfamily protein	2.33816	0.233317	0.449684	0.232866	1.05241	0.17159	0.0994634	-2.5484	0.162036	0.146961
Glyma05g27550	Gm05:33473411-33477323	Remorin family protein	2.79703	0.326538	-0.439373	0.966521	-0.0878561	-0.219477	0.930003	0.0778149	0.744649	-2.29887
Glyma05g27600	Gm05:33520617-33522201	-	24.4073	2.08675	0.00474531	-1.45521	-0.706605	0.38503	0.0510457	-0.857075	0.139772	0.351516
Glyma05g27670	Gm05:33567990-33573178	response regulator 11	0.14283	2.17606	0.329974	0.354428	0.141755	-0.50044	0.111007	-0.588419	-0.593011	-1.43161
Glyma05g27690	Gm05:33580736-33586478	SRP72 RNA-binding domain	7.35265	0.473173	0.2693	0.40197	0.660503	-0.0423027	0.997699	0.34986	-2.31323	-0.796943
Glyma05g27740	Gm05:33623248-33629670	multidrug resistance-associated protein 3	0.14148	-0.352491	-0.649299	-0.594561	0.267995	2.40283	-0.641091	-0.630302	0.560744	-0.364067
Glyma05g28110	Gm05:33992158-33993037	Protein of unknown function (DUF 3339)	1.69299	1.21397	-0.29549	0.733182	0.415444	-0.421995	0.633698	0.0558971	-0.0672486	-2.26749
Glyma05g28400	Gm05:34234105-34239128	selenium-binding protein 1	18.3708	0.444489	0.0921722	1.28311	-0.314613	0.28979	0.142664	0.970825	-0.832851	-2.0756
Glyma05g28430	Gm05:34248135-34253155	ATP binding;nucleic acid binding;helicases	0.31026	-0.648357	0.528922	-0.600753	-0.397622	-0.583179	2.31109	-0.926407	0.467455	-0.15125
Glyma05g28510	Gm05:34318927-34320836	UDP-D-glucuronate 4-epimerase 6	38.7007	0.505048	0.349444	0.271264	0.429711	0.576883	0.317736	0.0074262	-2.62716	0.169671
Glyma05g29050	Gm05:34730419-34735518	Mitochondrial substrate carrier family protein	10.6157	-0.544705	0.61232	0.087189	0.54741	0.998196	-0.430942	0.976066	-2.21021	-0.0353407
Glyma05g29140	Gm05:34805584-34807707	CBL-interacting protein kinase 12	1.42474	2.05115	-0.936965	-0.79165	0.491032	-0.764936	0.546369	-0.907908	-0.224445	0.537345
Glyma05g29200	Gm05:34870283-34874742	Protein kinase superfamily protein	3.59864	-0.278873	-0.423917	-0.433636	-0.604188	-0.418599	0.566134	-1.31586	0.850146	2.059
Glyma05g29271,Glyma05g29275	Gm05:34928799-34938711	Protein of unknown function (DUF177):Protein of unknown function (DUF177)	7.95127	-0.87134	-0.374344	-0.331375	0.196893	-0.429322	-0.278544	-0.962142	2.27093	0.779316
Glyma05g29400	Gm05:35038025-35039640	glutathione S-transferase tau 7	446.837	0.19587	0.0740022	-0.272858	0.786916	-0.230789	0.147428	-2.37333	1.1154	0.557362
Glyma05g29595	Gm05:35165017-35173419	K-box region and MADS-box transcription factor family protein	2.04881	0.157063	-0.0189918	-0.605684	0.170658	0.464004	0.194875	1.75422	-2.06042	-0.0557466
Glyma05g29675	Gm05:35219935-35227579	Translation elongation factor EF1A/initiation factor IF2gamma family protein	8.4235	-1.00704	-0.810412	-0.331594	-0.342455	-0.635075	-0.023294	0.119866	2.25437	0.775525
Glyma05g29830	Gm05:35316840-35321611	NAD(P)-linked oxidoreductase superfamily protein	1.12367	0.394117	0.208085	0.392159	-0.387174	-1.75505	-0.0966353	-0.269197	2.01977	-0.506154
Glyma05g29850	Gm05:35331487-35335046	Adenine nucleotide alpha hydrolases-like superfamily protein	0.80688	-0.435084	0.108597	0.0277064	-1.19547	2.20215	-0.78179	0.74429	-0.0804349	-0.589823
Glyma05g30010	Gm05:35435723-35439350	-	12.1153	-0.241559	-0.417958	-0.201388	0.752445	1.14397	1.14812	-0.394374	0.283658	-2.07301
Glyma05g30030	Gm05:35450845-35458458	Protein kinase superfamily protein	0.28348	-0.655696	-0.504697	0.571023	-0.939705	0.465934	0.256051	2.1599	-1.02519	-0.327708
Glyma05g30330	Gm05:35722754-35726635	emp24/gp25L/p24 family/GOLD family protein	7.93613	0.765201	-0.212863	-0.461753	-0.448513	1.29773	0.195082	0.40414	0.624328	-2.16322
Glyma05g30410	Gm05:35798352-35804660	NAD(P)-binding Rossmann-fold superfamily protein	0.61017	-1.42643	2.00632	-0.253036	-0.283845	0.0373632	-1.11416	0.340384	0.660035	0.0334022
Glyma05g30610	Gm05:35958445-35962613	Regulator of chromosome condensation (RCC1) family protein	1.3779	0.0199305	-1.35434	-0.103631	0.308814	-0.313387	-0.45665	0.252618	-0.648558	2.29523
Glyma05g30745	Gm05:36030966-36037790	mitogen-activated protein kinase phosphatase 1	3.37751	0.903443	-2.0301	0.0414201	1.23187	-0.536038	0.201042	-0.796011	0.712895	0.271403
Glyma05g30770	Gm05:36040892-36046994	Melibiase family protein	10.546	-0.794588	0.208511	-0.859174	0.198579	-0.618401	-0.113601	-1.04307	2.01023	1.01153
Glyma05g30780	Gm05:36047876-36049620	60S acidic ribosomal protein family	52.1289	2.1987	-0.762046	0.863479	-0.849685	-0.24929	0.148102	-0.0902763	-0.970574	-0.288442
Glyma05g31040	Gm05:36264190-36268517	-	5.09827	-0.693097	0.132927	-0.197161	-0.177225	0.470315	-0.711002	-1.3207	2.20867	0.287204
Glyma05g31090,Glyma05g31100	Gm05:36302208-36304582	Putative membrane lipoprotein:-	2.04504	0.449187	0.350821	0.362739	-0.103028	0.80616	0.0862134	0.885214	-2.43525	-0.401976
Glyma05g31170	Gm05:36347068-36356750	ubiquitin-specific protease 3	3.70955	-0.110823	0.0237703	-2.30917	-0.122218	0.623404	1.18469	-0.356139	0.257436	0.809152
Glyma05g31310	Gm05:36446365-36447356	Lipase/lipooxygenase, PLAT/LH2 family protein	4.38946	2.29313	-0.225092	-0.780755	-0.241982	0.196858	0.157906	0.453876	-0.795512	-1.05842
Glyma05g31390	Gm05:36543162-36553126	acyl-CoA oxidase 2	1.80905	-0.469878	-0.629388	0.0296678	0.22885	-0.730712	-0.390789	-0.485922	2.5299	-0.0815358
Glyma05g31450	Gm05:36578951-36583516	myo-inositol-1-phosphate synthase 3	8.47818	1.19191	-0.558705	-0.306734	1.27826	-0.316833	0.246613	0.208894	-2.058	0.314595
Glyma05g31710	Gm05:36805008-36806784	stress enhanced protein 2	21.5291	0.598912	-0.68887	-0.618962	-0.246593	0.141156	-0.0442548	-1.47056	2.12006	0.209215
Glyma05g31760	Gm05:36828364-36832951	Ribosomal protein L6 family protein	123.037	2.04245	-0.501338	1.08543	-0.746888	0.474157	-0.479586	-0.290422	-0.637114	-0.946567
Glyma05g31960	Gm05:36978542-36980689	Uncharacterised conserved protein UCP009193	32.0201	-0.288486	-0.421613	-0.675131	0.84813	0.0743213	-0.264998	-1.31352	2.17809	-0.13685
Glyma05g32190	Gm05:37155109-37159055	carbamoyl phosphate synthetase A	5.71799	0.876678	-0.294091	0.749825	0.929085	0.170431	0.358683	-0.110251	-2.3295	-0.350841
Glyma05g32250	Gm05:37195565-37201616	Autophagy-related protein 13	1.77766	0.27275	0.238889	0.279092	-0.0741911	0.583317	0.230892	1.51451	-1.04229	-2.00286
Glyma05g32331	Gm05:37270743-37275478	Transducin/WD40 repeat-like superfamily protein	3.08666	-0.515748	-0.0245053	-1.06689	0.431494	-0.460146	-0.33062	-0.964416	2.1223	0.808485
Glyma05g32370	Gm05:37302527-37308088	plant glycogenin-like starch initiation protein 1	0.33684	0.588467	-0.426725	2.34659	-0.895831	-0.417735	0.177158	0.00369257	-0.761212	-0.61421
Glyma05g32460	Gm05:37391913-37407053	phosphatidylinositol 4-OH kinase beta1	3.56869	-2.18319	0.725058	-0.82132	0.420568	0.258097	0.580065	-0.446603	1.0315	0.435883
Glyma05g32510	Gm05:37446454-37452401	mitogen-activated protein kinase kinase kinase 3	13.4638	-0.454027	0.502505	0.180315	2.16838	-1.51435	-0.167803	-0.64691	-0.214076	0.145811
Glyma05g32520	Gm05:37453104-37457014	RAB GTPASE HOMOLOG B18	4.4467	-0.747555	2.18195	-0.347308	-1.03835	0.45783	-0.711105	-0.628991	0.308802	0.5246
Glyma05g32620	Gm05:37504150-37506483	ABC-2 type transporter family protein	5.71448	0.407933	0.187592	-0.687669	-0.0658911	-1.386	-0.55311	-0.311716	0.180828	2.22809
Glyma05g32710,Glyma05g32720	Gm05:37562851-37570539	-:glucose-inhibited division family A protein	6.65489	-1.47361	-0.177792	-0.56599	-0.367369	-0.212335	0.350718	-0.448458	2.07286	0.82197
Glyma05g32850	Gm05:37649730-37651660	NAC (No Apical Meristem) domain transcriptional regulator superfamily protein	1.93458	-0.741989	2.37642	-0.113585	-0.67714	0.17671	-0.448253	-0.125423	-0.924432	0.477702
Glyma05g33080	Gm05:37833045-37839669	MAC/Perforin domain-containing protein	0.46557	-0.105963	2.2588	0.104984	-1.06932	0.604406	-0.844287	0.164704	-0.61695	-0.496226
Glyma05g33280	Gm05:37993854-37999832	NADPH/respiratory burst oxidase protein D	12.1056	0.227844	0.19623	0.216319	0.588947	0.434281	0.0512582	0.619048	-2.61918	0.285289
Glyma05g33360	Gm05:38046023-38048653	NAD(P)-binding Rossmann-fold superfamily protein	0.44058	-0.548912	-0.712182	0.0567693	-0.375924	0.647917	-0.140294	-0.86789	2.37942	-0.438837
Glyma05g33380	Gm05:38052708-38054401	-	11.2354	-0.586805	-0.455664	0.391248	2.17605	-0.0136155	-0.225107	-0.183288	0.414748	-1.51766
Glyma05g33430	Gm05:38077621-38087929	Sec14p-like phosphatidylinositol transfer family protein	11.1767	0.481227	-0.150988	0.637825	-0.724543	0.215757	1.52572	-0.113505	0.220746	-2.09233
Glyma05g33510	Gm05:38135688-38147080	Rhodanese/Cell cycle control phosphatase superfamily protein	6.37147	-0.142879	-0.875283	-1.02364	-0.0562107	0.0119997	-0.519614	-0.467474	2.22645	0.846584
Glyma05g33540	Gm05:38166832-38170524	D-cysteine desulfhydrase	157.172	2.09515	-1.18174	0.68417	-0.0571675	-0.256639	0.547343	-0.320735	-0.496961	-1.01351
Glyma05g33640	Gm05:38242409-38244655	purple acid phosphatase 3	23.2392	0.177901	0.814603	0.648588	0.0516152	0.194615	0.0386187	0.250394	-2.57329	0.396933
Glyma05g33700	Gm05:38278065-38280919	receptor-like kinase 1	8.29325	0.53138	0.278057	0.535865	-0.134306	0.714852	0.0431858	0.920664	-2.39341	-0.496206
Glyma05g34090	Gm05:38526144-38528922	modifier of snc1,4	29.8418	0.881695	0.320552	0.593017	0.495935	-0.453984	-2.37024	-0.450716	0.566072	0.417774
Glyma05g34290	Gm05:38664437-38666359	-	1.28426	0.484396	0.141848	-0.396376	-0.157377	0.349135	0.0544611	2.01666	-1.61006	-0.882758
Glyma05g34350	Gm05:38731461-38733233	Ribosomal protein S5 domain 2-like superfamily protein	29.4997	2.32424	-0.170315	0.0422425	-0.312756	0.121039	-0.902233	-1.18267	-0.305185	0.385691
Glyma05g34680	Gm05:38924563-38926844	Ribosomal protein S7e family protein	77.0292	2.21802	-0.745086	0.897176	0.229462	-0.0544826	-0.816309	-0.55254	-0.561861	-0.614291
Glyma05g34910	Gm05:39100835-39103064	Dynein light chain type 1 family protein	0.68637	0.635155	-0.951982	-0.933862	-0.733979	0.221323	-0.202817	2.22528	-0.448872	0.189771
Glyma05g34920	Gm05:39103661-39110178	RNI-like superfamily protein	5.43648	2.01728	-0.252876	0.510917	-0.772201	-1.26379	0.95253	-0.530494	-0.378924	-0.282518
Glyma05g35180	Gm05:39285543-39290199	aluminum-activated malate transporter 9	3.49302	0.123626	-1.03943	-0.383879	-0.750705	-0.391713	-0.296789	-0.303832	2.30568	0.737136
Glyma05g35231	Gm05:39313734-39317869	actin-related protein 4	0.45942	0.586085	-0.180021	-0.0212759	-1.26135	0.549954	2.09334	-0.44238	-0.29091	-1.03334
Glyma05g35250	Gm05:39327306-39331472	alpha/beta-Hydrolases superfamily protein	34.485	-0.774793	-0.371319	-0.416225	0.0301623	-0.53656	-0.517247	-0.703685	2.20426	1.08548
Glyma05g35400	Gm05:39442660-39445657	RAB homolog 1	0.97979	0.867131	-0.752116	0.766141	0.0736889	0.604802	0.509208	0.707845	-2.13291	-0.643888
Glyma05g35620	Gm05:39622740-39628513	Pyridine nucleotide-disulphide oxidoreductase family protein	1.01763	-1.53414	-0.873967	-0.364189	0.732243	2.04801	0.0516797	-0.0540228	0.0802386	-0.0860429
Glyma05g35800	Gm05:39777355-39783066	NADP-malic enzyme 4	6.43179	0.910721	-0.107266	0.274188	-0.343581	-0.437907	0.636905	1.08158	-2.26614	0.251454
Glyma05g35830	Gm05:39802931-39812173	Protein phosphatase 2C family protein	0.73753	1.10356	0.215232	0.622206	0.429843	0.827735	-0.580185	0.118895	-2.19983	-0.537377
Glyma05g35955	Gm05:39894780-39898410	O-Glycosyl hydrolases family 17 protein	0.28662	-0.135746	-0.688491	0.502975	-0.706091	0.325136	0.0108423	2.30747	-0.707912	-0.908086
Glyma05g36020	Gm05:39939464-39941897	Phosphotyrosine protein phosphatases superfamily protein	17.1784	-0.516286	0.547472	0.210595	2.08404	-1.4239	0.26544	0.184401	-0.657087	-0.694591
Glyma05g36110	Gm05:40012274-40014206	CCCH-type zinc finger family protein	32.0389	2.08315	-0.670284	-0.0184595	-0.533714	-0.761506	1.00731	-0.85384	-0.660419	0.407726
Glyma05g36310	Gm05:40162887-40164900	ACC oxidase 1	7.35206	1.08052	-0.680075	2.20747	-0.0537116	-0.41865	-0.226818	-0.466183	-0.790644	-0.651928
Glyma05g36420	Gm05:40244335-40245583	Mitochondrial outer membrane translocase complex, subunit Tom7	21.0797	2.04804	-0.155899	0.674341	-0.699879	0.605283	-0.356215	-0.319931	-0.337134	-1.45856
Glyma05g36441	Gm05:40267313-40280134	RNA helicase, ATP-dependent, SK12/DOB1 protein	3.47283	-1.0961	0.259805	0.0353311	-1.20766	-0.618899	-0.304793	0.471041	2.10941	0.352067
Glyma05g36490	Gm05:40310823-40317114	regulatory particle non-ATPase 13	10.3248	-0.998086	0.168073	-0.689514	-0.0672745	-0.432686	0.0284247	-1.02595	2.10167	0.915431
Glyma05g36540	Gm05:40377260-40383180	Protein kinase superfamily protein	38.5311	0.910919	-0.996807	-0.182652	2.052	0.275651	-0.296438	0.0250739	-1.18533	-0.602513
Glyma05g36640	Gm05:40459709-40463737	chloroplast beta-amylase	3.41519	-0.0639268	-0.196273	0.234384	1.79213	0.592225	0.076702	-0.321622	-2.05605	-0.0576039
Glyma05g36660	Gm05:40474189-40477774	Tetratricopeptide repeat (TPR)-like superfamily protein	12.7853	0.770417	-0.366092	0.416622	0.514077	0.797727	-0.287078	0.920538	-2.23237	-0.533811
Glyma05g36820	Gm05:40580097-40581390	Glycine-rich protein family	2.73503	-0.309101	-0.436508	-0.09268	2.10978	-0.825859	-1.35165	0.116581	-0.0635127	0.852947
Glyma05g37410	Gm05:41020417-41023420	ACC synthase 1	1.32815	-0.566389	2.4703	-0.240374	-0.439191	0.167291	-0.459924	-0.591856	-0.752426	0.412547
Glyma05g37905	Gm05:41394898-41397636	glutathione S-transferase THETA 1	19.4023	0.942654	-2.0469	-0.461128	-0.057982	0.15972	1.37075	-0.697199	0.433627	0.356385
Glyma05g37950	Gm05:41412125-41415288	-	7.92033	0.792911	0.0213918	-2.0293	-0.411064	-0.167685	-0.253731	0.888626	-0.295168	1.45414
Glyma05g38020	Gm05:41479070-41483100	tetraspanin10	2.01488	-0.323284	-0.0857538	-0.00705704	-0.162482	-0.337045	2.53467	-0.0295113	-0.622138	-0.967272
Glyma05g00390	Gm05:174887-176804	Presenilin-2	1.34099	-0.248861	0.997873	1.16145	0.607981	0.68672	-0.476653	-0.11987	-2.04871	-0.559778
Glyma05g00460	Gm05:215744-222301	histone deacetylase 5	5.07088	-2.17569	0.4324	0.451789	0.695062	0.606897	-0.737394	-0.654977	0.910247	0.47177
Glyma05g00663	Gm05:349843-355166	glucuronidase 2	0.3941	0.257357	0.810362	0.261622	-2.13355	0.968203	0.576999	0.299313	0.0948061	-1.13476
Glyma05g01090	Gm05:678465-683583	alpha/beta-Hydrolases superfamily protein	9.04708	0.213691	-0.211519	0.754714	1.50919	0.247816	0.148669	0.25011	-2.03699	-0.875762
Glyma05g01230	Gm05:774518-784554	ABC2 homolog 6	3.20064	-0.8647	0.798266	1.17681	-0.165925	0.630775	0.186915	0.592734	-0.270364	-2.08456
Glyma05g01470	Gm05:991629-995684	calcium-dependent protein kinase 30	1.72626	0.127605	0.739981	0.426792	0.512568	-0.970323	0.636846	-0.344137	-2.12802	0.998636
Glyma05g01640	Gm05:1127165-1129401	Homeodomain-like superfamily protein	13.3316	-0.393045	0.824686	-1.14529	2.20933	-0.227558	-0.317561	0.182943	-0.835115	-0.29846
Glyma05g01650	Gm05:1143329-1151167	plastid transcriptionally active 2	3.7099	-0.563991	-0.4782	-0.749249	-0.133367	0.0578935	-0.321661	-1.0401	2.10084	1.1278
Glyma05g01680	Gm05:1173198-1176825	ARM repeat superfamily protein	4.11441	-0.518596	0.515989	0.906036	0.750192	0.256644	-0.166749	1.01602	-0.622305	-2.13726
Glyma05g01800	Gm05:1257719-1263835	S-adenosyl-L-methionine-dependent methyltransferases superfamily protein	0.68603	0.116607	-0.0773101	0.154923	0.381743	0.0877494	-0.611249	-1.42722	2.1786	-0.803816
Glyma05g01880	Gm05:1335976-1337853	-	1.24314	0.125895	-1.07057	-0.11663	0.403742	0.0934712	0.913825	0.7418	-2.07407	0.982629
Glyma05g02080	Gm05:1497490-1504404	Protein kinase superfamily protein	5.85131	0.0329903	-1.34997	0.408675	-0.1243	-0.347385	-0.187993	-1.00693	2.15608	0.418822
Glyma05g02351	Gm05:1727727-1731634	Mitochondrial import inner membrane translocase subunit Tim17/Tim22/Tim23 family protein	5.04147	-0.900796	0.458434	-0.308727	0.516175	-0.578607	-0.230845	-0.681919	2.32492	-0.598588
Glyma05g02370	Gm05:1742714-1745603	Leucine-rich repeat transmembrane protein kinase	0.15215	-0.438632	-0.0455352	-0.685246	2.11518	0.992442	-0.467263	0.270452	-0.684526	-1.05687
Glyma05g02406	Gm05:1764181-1773675	modifier of snc1	7.59297	-2.36435	0.673524	-0.287241	0.468305	-0.0357609	-0.406826	0.32801	0.637503	0.986721
Glyma05g02521	Gm05:1887491-1895059	tryptophan aminotransferase related 2	2.99816	0.679879	0.162459	-2.08804	-0.605271	-0.835214	0.535349	0.408054	0.630829	1.11197
Glyma05g02610	Gm05:1987766-1989758	Concanavalin A-like lectin protein kinase family protein	5.45619	2.29849	-0.07205	0.166587	-0.284739	-0.139172	0.374846	-0.39173	-1.41431	-0.5379
Glyma05g02685	Gm05:2042744-2048610	-	0.21377	-0.0784295	-0.116368	-0.94099	2.3394	0.228684	0.226449	-1.06353	0.0266535	-0.621814
Glyma05g02890	Gm05:2201036-2203328	Pectin lyase-like superfamily protein	0.1566	-0.315091	-0.351728	-0.00121035	-0.41647	-0.00588852	0.942359	2.15721	-0.857986	-1.15144
Glyma05g03120	Gm05:2393247-2397573	adenylate kinase 1	1.18354	0.881928	-0.476049	2.02033	-0.0195468	-0.22213	0.405676	-0.314902	-1.21418	-1.06122
Glyma05g03290	Gm05:2523870-2527245	SWIB/MDM2 domain superfamily protein	2.47888	-0.633166	0.519021	-0.511968	2.0945	-0.953318	-0.230183	-1.04281	0.793802	-0.0360235
Glyma05g03430	Gm05:2620178-2625479	Zinc finger, C3HC4 type (RING finger) family protein	6.78778	0.305668	2.14241	0.144519	-0.699559	0.530968	-0.617378	0.0663791	-1.37509	-0.497999
Glyma05g03640	Gm05:2803343-2804454	nucleotide-rhamnose synthase/epimerase-reductase	1.02593	0.817454	0.140775	-0.663843	0.562874	-1.23379	-0.510996	-0.696843	-0.43868	2.02313
Glyma05g03690	Gm05:2843308-2845014	Nuclear transport factor 2 (NTF2) family protein with RNA binding (RRM-RBD-RNP motifs) domain	0.64587	-0.686607	0.28362	2.10934	0.324473	-0.076932	0.466508	-0.463845	-1.4982	-0.458503
Glyma05g03880,Glyma05g03900	Gm05:2989174-3005293	ribosomal protein S13A:ribosomal protein S13A	65.7745	2.41341	-0.919932	-0.788653	-0.63487	-0.27529	0.195858	-0.175946	-0.173511	0.359051
Glyma05g04040	Gm05:3148458-3154401	AT-hook motif nuclear-localized protein 1	3.88929	0.0999759	0.800417	0.279367	-0.0447854	0.474343	0.174437	0.405984	-2.58677	0.39708
Glyma05g04060	Gm05:3187414-3188992	MATE efflux family protein	0.97662	0.500565	-0.697053	-0.49617	0.473316	-1.36623	-0.323197	-0.268705	-0.00202972	2.17947
Glyma05g04140	Gm05:3263543-3267069	Nucleotide-sugar transporter family protein	5.79945	1.17176	-0.0263688	-0.427547	2.09264	-0.977856	-0.664979	-0.584459	-0.0136569	-0.569369
Glyma05g04270	Gm05:3407597-3412278	Cupredoxin superfamily protein	3.41272	-0.535462	0.35794	-0.906503	-0.388612	0.960077	-0.725939	2.06351	-0.944137	0.119039
Glyma05g04520	Gm05:3662880-3665552	Lactate/malate dehydrogenase family protein	29.3572	0.843609	-0.347295	0.999303	0.518798	-0.10355	-0.0340099	0.836046	-2.22513	-0.487733
Glyma05g04670	Gm05:3850317-3851250	Ribosomal protein S30 family protein	46.5089	0.917538	0.267304	1.14601	0.487822	-0.0062025	0.257724	-0.110577	-0.745948	-2.21365
Glyma05g04731	Gm05:3904058-3916124	G2484-1 protein	26.8961	-2.03087	1.81929	0.189615	0.317118	-0.244686	-0.188657	0.0924898	-0.379659	0.42551
Glyma05g04870	Gm05:4024405-4027077	Ribosomal protein L23/L15e family protein	99.1151	0.372791	0.799221	0.285443	0.617709	0.936265	0.252109	-0.568015	-2.31303	-0.382545
Glyma05g04960	Gm05:4179403-4185342	2-oxoglutarate (2OG) and Fe(II)-dependent oxygenase superfamily protein	16.0315	1.07848	-0.62144	0.780272	-0.258255	0.368539	0.422786	0.699419	-2.21506	-0.254841
Glyma05g05030	Gm05:4281245-4284135	nudix hydrolase homolog 8	1.74801	0.86641	-0.39516	0.618662	-0.727342	0.126552	1.26946	0.6234	-2.00593	-0.376119
Glyma05g05190	Gm05:4480275-4489132	ubiquitin C-terminal hydrolase 3	14.5867	0.314314	-0.926411	2.09402	0.77584	0.00153178	0.188373	-0.772909	-0.939622	-0.73509
Glyma05g05200	Gm05:4492908-4496832	ATP-dependent caseinolytic (Clp) protease/crotonase family protein	4.74803	0.672107	-0.39077	2.09842	0.0705361	-0.125434	-0.530514	-0.787281	0.380508	-1.38761
Glyma05g05265	Gm05:4577000-4586969	-	1.0489	-0.901413	-0.345831	-0.522343	-0.0699928	-0.201667	-0.211098	-0.997221	1.16071	2.08883
Glyma05g05540	Gm05:4967483-4972561	Protein kinase superfamily protein	4.04397	-0.832372	-0.646434	0.0797767	-0.420194	-0.365712	-0.0947286	-0.874702	2.21892	0.935383
Glyma05g05676	Gm05:5101195-5102583	Zinc-binding ribosomal protein family protein	91.9366	2.17496	-0.802353	0.677752	-0.102278	-0.181428	-0.0390854	-1.03755	-0.980232	0.290119
Glyma05g06110	Gm05:5703353-5707877	Phosphoribosyltransferase family protein	10.1552	-2.10875	0.518167	0.401119	1.204	-0.0213095	-0.582713	-0.52761	1.02321	0.0940188
Glyma05g07420	Gm05:7497607-7504298	N-terminal nucleophile aminohydrolases (Ntn hydrolases) superfamily protein	3.27718	1.08697	0.19209	0.582106	0.302525	-0.182756	0.288618	0.278803	-2.48036	-0.0680664
Glyma05g07440	Gm05:7505423-7510130	movement protein binding protein 2C	4.16683	0.797772	0.105413	-0.0601078	-0.750638	1.18052	0.248763	0.912616	-2.09297	-0.341292
Glyma05g07580	Gm05:7624075-7629009	serine/threonine protein kinase 3	10.8516	0.469956	-0.940275	-0.0196088	2.12415	-0.10391	-0.0606858	0.342411	-1.45793	-0.354055
Glyma05g07740	Gm05:7726129-7738013	SWAP (Suppressor-of-White-APricot)/surp domain-containing protein	9.43917	-1.452	0.349391	-0.599666	-0.00428901	-0.626245	0.366288	-0.680837	2.00043	0.646845
Glyma05g07770	Gm05:7750956-7755943	ATP binding microtubule motor family protein	0.39552	-0.268773	-0.691854	0.823124	-0.762989	-0.12856	0.385692	2.09544	-0.187779	-1.26411
Glyma05g07800	Gm05:7766588-7768816	RNI-like superfamily protein	8.40082	0.887659	-0.170403	0.482133	0.365214	0.715004	0.461289	0.417259	-0.896414	-2.26175
Glyma05g07910	Gm05:7830600-7839513	Transcription factor TFIIE, alpha subunit	3.02353	-0.570853	0.0842752	-0.816572	-0.130944	0.48612	-0.987351	-0.94775	2.04049	0.842676
Glyma05g07991	Gm05:7918012-7923505	histone deacetylase 15	6.58952	-0.0444004	0.271699	0.361087	-2.60175	0.495983	0.327919	0.255517	0.758324	0.175619
Glyma05g08001	Gm05:7924650-7925833	histone deacetylase 15	5.16857	-0.0793962	0.113618	0.413681	-2.50081	0.775349	-0.287113	0.420193	0.714651	0.429808
Glyma05g08110	Gm05:8044887-8054480	LisH dimerisation motif;WD40/YVTN repeat-like-containing domain	0.89454	1.00532	-0.434937	0.934193	-2.30182	0.57951	-0.00635977	0.340356	0.233959	-0.350156
Glyma05g08120	Gm05:8061105-8068217	Sodium Bile acid symporter family	1.2351	-0.326005	1.13872	-0.0994848	-2.36908	0.479805	0.198109	0.716757	0.411059	-0.149798
Glyma05g08160	Gm05:8107403-8111736	RNA-binding (RRM/RBD/RNP motifs) family protein	5.93982	-1.34883	0.0982095	-0.494742	-0.130132	0.383846	-0.574468	-0.690837	2.13816	0.618858
Glyma05g08320	Gm05:8274222-8282847	RNA polymerase II transcription mediators	4.6422	-2.01226	0.725835	-0.024818	1.00841	0.0954056	1.05888	0.538603	-0.596096	-0.794181
Glyma05g08341	Gm05:8284025-8287597	Tetratricopeptide repeat (TPR)-like superfamily protein	10.0962	-0.952406	-0.309408	-0.198483	-0.00782923	-0.536282	-0.0304306	-0.951099	2.30127	0.684678
Glyma05g08356,Glyma05g08363	Gm05:8289993-8293030	-:BED zinc finger ;hAT family dimerisation domain	2.85452	0.129588	0.278315	0.850884	-2.22528	0.341031	-0.805909	0.964538	0.694256	-0.227544
Glyma05g08590	Gm05:8432929-8439376	carbonic anhydrase 1	0.7027	2.25326	-0.637545	0.634719	-0.266535	-1.16146	-0.269477	-0.149855	-0.710034	0.306974
Glyma05g08931	Gm05:8792944-8798591	Protein of unknown function (DUF1421)	13.8627	-1.26166	0.999468	-0.0799254	2.09644	0.107857	-0.520202	-0.722608	-0.386008	-0.233252
Glyma05g09140	Gm05:8936495-8937694	-	5.90482	0.844757	-0.637891	0.283574	0.50011	0.103015	0.50188	0.289245	-2.43012	0.545248
Glyma05g09160	Gm05:8946534-8947476	Bifunctional inhibitor/lipid-transfer protein/seed storage 2S albumin superfamily protein	78.3492	1.08792	-0.144912	1.43242	-0.287249	-0.170566	0.234514	0.231956	-2.1089	-0.275184
Glyma05g09210	Gm05:8984513-8987590	MATE efflux family protein	0.28811	2.10679	0.199039	-0.426061	0.732363	-0.248098	-0.561735	-0.160854	-1.54659	-0.0950518
Glyma05g09300	Gm05:9038354-9040775	-	37.9496	0.617194	-0.552687	0.25187	0.206372	-0.000987009	1.0466	-2.12042	1.13151	-0.579391
-	Gm05:9047872-9049582	.	0.55651	-0.321762	-0.458809	-0.737411	-0.124359	-0.391748	-0.59305	-0.737411	2.1392	1.2254
Glyma05g09390	Gm05:9096699-9097908	ferredoxin/thioredoxin reductase subunit A (variable subunit) 2	34.6019	0.274263	-0.565387	-0.723617	-0.494609	-0.574833	-0.103718	-1.01442	2.01299	1.18932
Glyma05g09460	Gm05:9361880-9367360	sucrose nonfermenting 1(SNF1)-related protein kinase 2.3	8.902	-0.464764	-0.0168482	-0.348972	-0.326156	-1.47094	0.354367	-0.617083	2.04036	0.849972
Glyma05g10390	Gm05:10574659-10578443	NAD(P)-binding Rossmann-fold superfamily protein	8.22975	1.45262	0.0995178	0.0951691	-0.0858774	0.0215258	0.274388	0.520051	-2.34873	-0.0286627
Glyma05g13870	Gm05:14473940-14485931	histidine acid phosphatase family protein	7.30586	-0.318677	0.294037	0.077633	2.06554	0.80045	-0.222294	-1.16067	-0.366433	-1.16958
Glyma05g14261	Gm05:15044300-15052981	ILITYHIA	0.75109	-0.187397	0.333546	-0.394862	0.17891	-2.05468	0.906234	1.04446	0.957771	-0.783905
Glyma05g14280	Gm05:15053728-15053926	vesicle-associated membrane protein 726	11.1999	0.542745	0.00751669	-0.190032	-2.04707	0.433277	0.744006	0.559723	1.07556	-1.12578
Glyma05g14870	Gm05:16197464-16201272	-	0.5006	2.01286	-0.296215	-0.121849	0.638316	-0.0753168	-0.395101	0.342358	-1.7395	-0.365388
Glyma05g20340	Gm05:24344127-24349384	Remorin family protein	25.1075	0.189333	0.132921	-0.303487	0.700199	-0.485278	-0.113577	-2.15342	1.47017	0.563108
Glyma05g20400	Gm05:24375664-24377592	Amino acid kinase family protein	17.6777	0.582582	0.6304	-2.13643	0.276048	-1.09744	0.57673	0.0409289	1.03726	0.0898986
-	Gm05:24378461-24381041	.	8.38302	0.558033	0.651319	-2.0964	0.314468	-1.2022	0.548217	0.179414	0.994898	0.0523058
Glyma05g21030	Gm05:25325508-25328988	Leucine-rich repeat protein kinase family protein	0.50754	0.368594	2.33104	-0.582589	0.100355	-0.189279	-1.2314	0.0956316	-0.199797	-0.692579
Glyma05g21370	Gm05:25969343-25971401	Ribosomal protein S26e family protein	40.3371	2.06821	-1.0258	0.912964	0.193113	0.119116	-0.0814695	-0.401598	-1.00434	-0.780141
Glyma05g21810	Gm05:26695270-26698007	mitochondrial ribosomal protein L51/S25/CI-B8 family protein	17.9678	2.12801	-0.782025	0.301018	0.143219	-0.679256	-0.613084	-0.951318	-0.445518	0.898952
Glyma05g22030	Gm05:26875500-26875779	Late embryogenesis abundant protein, group 6	21.1811	0.628657	-0.59501	-0.679716	-0.573696	-0.174815	-0.00063218	-1.27952	2.11673	0.557963
Glyma05g22060	Gm05:26963603-26966760	Subtilase family protein	20.6818	-0.408127	0.937299	0.18041	0.413163	0.884413	-0.884883	0.979108	-2.05565	-0.0457825
Glyma05g22335	Gm05:27402598-27414992	-	0.10361	-0.615888	0.557134	-0.699936	2.4019	-0.0150531	-0.62719	-0.770804	-0.251188	0.0208424
Glyma05g22660	Gm05:27968555-27972722	-	1.28404	0.307691	-0.00697192	-0.0647091	1.19713	1.08444	-0.762187	0.595112	-2.06811	-0.282445
-	Gm05:28246563-28251379	.	0.76401	-0.105457	-0.543952	-0.543952	0.700772	-0.309239	-0.543952	-0.543952	2.43367	-0.543952
Glyma05g23220	Gm05:28797198-28800382	cytochrome c oxidase-related	54.7903	-0.539867	-0.0264783	0.504486	1.64819	-0.528917	0.500791	-2.02009	0.133983	0.327972
Glyma05g23260	Gm05:28876626-28880893	Leucine-rich receptor-like protein kinase family protein	5.6215	0.0954337	0.581664	0.192484	0.669875	1.01015	-0.716116	0.906228	-2.09764	-0.642019
Glyma05g23564	Gm05:29177989-29207511	-	2.65964	-0.614819	0.179295	-0.84827	0.580991	-0.746738	-0.862162	-0.556544	2.07002	0.798168
Glyma05g23660	Gm05:29382261-29387678	AT hook motif DNA-binding family protein	2.75644	-0.173239	0.209756	-0.47415	2.23167	-0.0757242	-0.00430284	0.431374	-0.735094	-1.41018
Glyma05g24090	Gm05:30088660-30089679	-	7.45836	2.23085	-0.131742	0.301347	-0.809889	-0.171811	-0.596261	-0.320338	0.656006	-1.1581
Glyma05g24920	Gm05:31095402-31099336	Mitochondrial substrate carrier family protein	6.92839	0.75942	-0.35326	-0.402037	0.111577	0.3288	-0.499401	-2.08923	1.29937	0.844784
Glyma05g25000	Gm05:31162533-31163205	Vacuolar iron transporter (VIT) family protein	0.58828	-0.562131	-1.05096	-0.28404	-0.204282	-0.153826	-0.572017	-0.413594	2.20508	1.03576
Glyma05g25320	Gm05:31452133-31458203	cell division control 2	11.9954	0.68528	-0.00726279	-0.160069	-0.629122	-2.12841	1.28957	0.0237614	0.956205	-0.0299811
Glyma05g25670	Gm05:31706910-31720368	double-stranded RNA binding protein-related / DsRBD protein-related	1.52824	-2.23866	0.600996	-0.0566945	-0.0359068	1.06114	-0.0614627	0.196978	-0.543099	1.07664
Glyma05g25711	Gm05:31742222-31744447	-	0.85384	0.398996	0.0594784	-0.472351	-0.679078	-0.392592	-0.208763	-0.899372	2.46438	-0.270666
Glyma05g25920	Gm05:31975733-31976967	-	0.80534	0.941101	2.03903	-0.280833	-0.299703	-0.000593028	-0.677569	-0.120903	-1.51908	-0.0815568
-	Gm05:32119144-32119612	.	1.09207	0.651815	-0.531842	-0.531842	-0.531842	-0.531842	-0.531842	2.4216	-0.531842	0.117644
Glyma05g26220	Gm05:32230769-32232654	Tetratricopeptide repeat (TPR)-like superfamily protein	0.50403	0.729998	-0.396238	-0.959589	-0.724543	0.674278	0.0530504	-1.06713	2.0367	-0.346343
Glyma05g26350	Gm05:32329634-32331708	6,7-dimethyl-8-ribityllumazine synthase / DMRL synthase / lumazine synthase / riboflavin synthase	0.84439	-2.05665	0.891612	0.0679345	-0.191573	-0.497809	-0.371683	0.591459	1.48007	0.086656
Glyma05g26396,Glyma05g26403	Gm05:32381522-32382743	1-cysteine peroxiredoxin 1:1-cysteine peroxiredoxin 1	14.3965	0.0793314	-0.42939	-0.474755	-0.365527	-0.276853	-0.289764	-1.17875	2.35978	0.575931
Glyma05g26600	Gm05:32522606-32524573	Tetratricopeptide repeat (TPR)-like superfamily protein	0.50342	-0.0630989	0.0627336	0.22747	-2.12011	0.70679	0.700018	-0.684412	1.39227	-0.22149
Glyma05g26640	Gm05:32565251-32571296	sequence-specific DNA binding transcription factors;DNA binding;DNA binding	6.29457	-0.180041	-0.826087	-0.071896	-1.30023	-0.238517	-0.507986	0.401408	2.19983	0.523507
Glyma05g26780	Gm05:32697417-32700824	C2H2-like zinc finger protein	2.08168	-0.783904	1.29361	0.239532	-0.0362925	0.907909	-0.342293	-0.0987392	-2.00521	0.825397
Glyma05g26880	Gm05:32777945-32782225	Tetratricopeptide repeat (TPR)-like superfamily protein	0.51029	-0.214278	-0.394048	-0.736422	-1.33957	0.202559	0.117492	-0.55759	2.10422	0.817668
Glyma05g26940	Gm05:32818356-32820465	2-oxoglutarate (2OG) and Fe(II)-dependent oxygenase superfamily protein	1.69069	0.37426	-0.485773	0.338935	-2.0462	-0.513412	1.66971	0.50846	0.0665984	0.0873396
Glyma05g26950	Gm05:32822323-32828723	hydroxyproline-rich glycoprotein family protein	9.80208	-2.2071	0.867582	-0.0813862	0.740247	0.490661	0.301967	0.954797	-0.600223	-0.466479
Glyma05g26960	Gm05:32843547-32846768	xyloglucan endotransglucosylase/hydrolase 28	18.4947	-0.398647	2.12111	-0.459288	-0.170347	-0.386257	-1.44369	-0.403389	0.736744	0.403799
Glyma05g27040	Gm05:32924934-32928552	Ribosomal protein S24/S35, mitochondrial	7.24708	-0.55693	0.188142	-0.387306	0.1899	1.13019	-2.10244	0.0451732	1.31837	0.174983
Glyma05g27060	Gm05:32946853-32951349	Protein of unknown function, DUF593	3.42796	-0.105594	1.44248	0.806849	-0.693354	0.370944	-0.144013	0.381203	-2.11414	0.0557257
Glyma05g27090	Gm05:32975398-32980939	Protein of unknown function DUF2359, transmembrane	43.1401	2.20309	-0.394289	-0.65611	-0.223427	-1.15954	-0.471523	0.949189	-0.0463247	-0.201364
Glyma05g27400	Gm05:33308515-33313959	inositol transporter 2	9.41003	0.109586	-0.598968	0.328753	0.947181	0.780911	0.97507	0.253681	-2.13622	-0.660018
Glyma05g27720	Gm05:33602792-33604541	Restriction endonuclease, type II-like superfamily protein	0.67571	-1.09636	-1.30247	-0.316526	-0.0982718	0.836238	0.0393855	-0.30264	2.03931	0.201255
Glyma05g28010	Gm05:33870824-33872750	HCP-like superfamily protein with MYND-type zinc finger	13.812	0.445377	-0.724865	-0.861735	0.0451547	-0.35928	0.274958	-1.09558	2.26417	0.011882
Glyma05g28090	Gm05:33974970-33985589	Calmodulin-binding transcription activator protein with CG-1 and Ankyrin domains	8.92937	-2.09153	0.992784	-0.171562	0.691131	-0.30266	1.36512	-0.354436	-0.21222	0.0834919
Glyma05g28130	Gm05:34003711-34021590	K-box region and MADS-box transcription factor family protein	2.80331	1.37067	-0.588505	0.040985	0.0586943	0.0761885	0.279807	-0.0677927	-2.16562	0.995573
Glyma05g28140	Gm05:34022976-34031372	K-box region and MADS-box transcription factor family protein	5.75215	0.435658	0.454324	0.482643	-0.217388	0.558955	-0.0609372	0.720181	-2.54174	0.168294
Glyma05g28210,Glyma05g28220	Gm05:34095240-34102306	light harvesting complex of photosystem II 5:Amidase family protein	12.2352	0.629666	-0.0903032	1.10473	-0.838908	0.742588	0.359675	0.720446	-0.6003	-2.02755
Glyma05g28420	Gm05:34243424-34247553	microfibrillar-associated protein-related	12.4664	-0.0821469	-0.156749	-0.636136	2.0713	-0.313653	0.0999331	-1.06862	-0.961834	1.04799
Glyma05g28620	Gm05:34424843-34433822	S-adenosyl-L-methionine-dependent methyltransferases superfamily protein	10.9781	-0.411792	-0.275953	-0.550814	1.17639	-1.09693	-0.576864	-0.507013	0.183977	2.05914
Glyma05g28665	Gm05:34462163-34464689	small ubiquitin-like modifier 2	0.67577	2.10152	-0.315044	0.104889	-0.360185	-0.546182	-0.318431	1.05207	-1.2837	-0.434925
Glyma05g28691	Gm05:34491332-34495517	Carbohydrate-binding X8 domain superfamily protein	1.60434	0.789913	-0.901385	0.553313	0.792703	0.756831	0.581383	0.154073	-2.06223	-0.664602
Glyma05g28770	Gm05:34533825-34541966	P-loop containing nucleoside triphosphate hydrolases superfamily protein	8.5577	-0.0511171	0.375137	-1.1054	2.25289	-0.527793	-1.12063	0.156231	-0.000913242	0.0216479
Glyma05g28960	Gm05:34684162-34684654	basic leucine-zipper 44	5.2421	0.624348	0.827018	0.289206	-0.431628	0.146927	-0.742549	1.26959	-2.11072	0.127782
Glyma05g28971	Gm05:34684777-34684906	conserved peptide upstream open reading frame 5	3.26069	2.66667	-0.333334	-0.333334	-0.333334	-0.333334	-0.333334	-0.333334	-0.333334	-0.333334
Glyma05g29470	Gm05:35079328-35081993	heat shock transcription factor A4A	2.00927	-0.72232	0.319612	-0.83328	0.329832	-0.564602	-0.613352	-0.819389	2.15592	0.7474
Glyma05g29660	Gm05:35210791-35215592	5\'-3\' exonuclease family protein	3.38094	-1.43163	-0.832508	-0.0390849	-0.222863	0.265795	-0.148871	0.353647	2.22687	-0.171276
Glyma05g29820	Gm05:35307046-35316700	Peptidase S41 family protein	1.68	-0.474975	0.201236	1.48612	0.345697	0.343274	-0.135013	0.550539	-2.22678	-0.0901533
Glyma05g29880	Gm05:35346129-35350415	NB-ARC domain-containing disease resistance protein	0.54412	0.288556	-0.343828	-0.634586	-1.03315	0.461674	2.21066	0.429994	-0.475152	-0.904197
Glyma05g30190	Gm05:35609012-35620196	phospholipase D delta	0.1908	-0.277979	2.15131	-0.155806	-0.591841	-0.761323	-1.23558	-0.292577	0.422385	0.741456
Glyma05g30210	Gm05:35622056-35627981	transmembrane nine 1	8.27405	-0.424434	0.377104	0.489745	0.66463	1.23094	-0.169513	0.754573	-2.01409	-0.908944
Glyma05g30310	Gm05:35698069-35700134	6-phosphogluconate dehydrogenase family protein	15.8339	0.559064	0.687478	-0.0078403	1.28017	0.0591379	-0.910939	0.630691	-2.07219	-0.225516
Glyma05g30450	Gm05:35830922-35834263	Leucine-rich repeat protein kinase family protein	0.19597	2.05433	-1.17246	-0.849587	-0.272788	0.511369	0.51156	0.217756	-1.01877	0.0186146
Glyma05g30551	Gm05:35927347-35929279	Arabidopsis phospholipase-like protein (PEARLI 4) family	0.69118	-0.607463	0.75861	0.479895	-2.29612	-0.380208	0.668187	0.344909	0.121988	0.91002
Glyma05g30730	Gm05:36020933-36024724	Pentatricopeptide repeat (PPR-like) superfamily protein	2.12816	-1.2296	-0.275704	-0.0390255	-0.437693	-0.579558	0.368511	-0.764232	2.10734	0.849903
Glyma05g30760	Gm05:36030966-36037790	senescence associated gene 18	2.99812	-0.783187	0.148901	-0.703214	-0.0728275	-0.420864	-0.770483	-0.510101	2.26018	0.85162
Glyma05g30930	Gm05:36136956-36144620	GTP cyclohydrolase II	0.1361	0.91086	2.0476	-0.734769	-0.711674	0.428444	-0.195537	-0.0716878	-1.22671	-0.4467
Glyma05g31080	Gm05:36294737-36300675	DNAJ heat shock family protein	3.65003	-0.175676	-0.11134	-0.705639	-0.569943	-0.32762	0.266713	-1.09411	2.3751	0.342535
Glyma05g31190	Gm05:36357224-36365346	signal responsive 1	1.52692	-0.800983	2.02003	0.368953	-0.615441	0.220903	-1.17474	0.500924	-0.948403	0.428713
Glyma05g31280	Gm05:36423876-36429001	ARM-repeat/Tetratricopeptide repeat (TPR)-like protein	3.81517	1.29895	-0.104301	-0.0840285	-0.232236	0.386596	0.407138	0.589696	-2.35973	0.0978556
Glyma05g31350	Gm05:36484696-36487698	Haloacid dehalogenase-like hydrolase (HAD) superfamily protein	0.15945	-0.191902	-0.798519	2.08188	0.453539	-0.64529	0.577893	-1.37305	-0.321156	0.216463
Glyma05g31460	Gm05:36593469-36596293	-	5.47616	0.71631	0.112756	0.319338	-0.169926	0.868619	-0.191376	0.838678	-2.4172	-0.0771606
Glyma05g31520	Gm05:36651118-36652757	Heavy metal transport/detoxification superfamily protein	2.59518	1.63091	-0.284649	0.409132	-0.278419	0.557928	-0.473737	0.405149	0.107994	-2.07429
Glyma05g31540	Gm05:36676987-36683551	-	6.51135	-2.11665	0.674672	-0.645088	-0.0641118	0.678431	0.651935	1.06151	0.428793	-0.669618
Glyma05g31610	Gm05:36723917-36727842	-	95.1279	2.30601	-0.62372	0.27383	-1.1475	-0.0143712	-0.792802	-0.271486	0.420221	-0.150113
Glyma05g31656	Gm05:36766539-36767331	Tetratricopeptide repeat (TPR)-like superfamily protein	0.66279	0.574002	0.693011	-0.970016	0.37605	0.809506	0.514638	0.397789	-0.158021	-2.23709
Glyma05g31700	Gm05:36796281-36799729	-	1.65214	0.430539	0.175204	1.57602	-2.0217	0.302138	-0.0351886	0.623985	-0.226447	-0.824433
Glyma05g31720	Gm05:36806813-36810190	-	0.81322	-0.427194	-0.701268	-0.0784053	-0.854414	0.487724	0.367909	2.18277	0.209416	-1.18659
Glyma05g31790	Gm05:36845080-36850406	Ras-related small GTP-binding family protein	2.25767	-1.11688	2.04373	-1.2479	0.439819	-0.168697	0.317845	-0.651057	0.506471	-0.123136
Glyma05g31930	Gm05:36961521-36964636	-	8.57653	0.406881	0.720221	0.860505	-0.801566	0.0769071	-0.0491688	-2.13312	1.14949	-0.229933
Glyma05g31940	Gm05:36965305-36970197	nucleotide sugar transporter-KT 1	15.7613	0.452911	0.0119729	0.704088	0.0974998	0.317581	0.689976	0.425603	-2.55136	-0.148276
Glyma05g31950	Gm05:36973713-36975871	Small nuclear ribonucleoprotein family protein	20.7525	2.05007	-1.41817	0.405093	0.559105	0.315566	-0.573569	-0.0245689	-0.56377	-0.749855
Glyma05g32210	Gm05:37160592-37161848	Histone superfamily protein	3.76643	-0.0875089	-0.928612	-0.101601	1.21683	0.490886	-2.10419	0.134979	0.71247	0.666771
Glyma05g32380	Gm05:37311752-37314605	Plant invertase/pectin methylesterase inhibitor superfamily	1.62066	0.210714	-0.4832	0.701442	0.172913	1.40496	-0.408837	0.636258	-2.15597	-0.0782026
Glyma05g32600	Gm05:37491880-37497971	histone deacetylase 14	1.39926	-0.529288	-0.528978	-0.0564282	-0.899428	0.665072	0.842832	2.05074	-0.96823	-0.576356
Glyma05g32756	Gm05:37589450-37596425	alpha/beta-Hydrolases superfamily protein	9.73956	-0.449508	-0.140433	-0.650736	-0.0672232	-0.904337	-0.384171	-0.732264	2.05716	1.2715
Glyma05g32860	Gm05:37652490-37656419	Eukaryotic aspartyl protease family protein	1.8433	-0.671588	2.32806	-0.0422833	0.158874	0.257374	-0.96743	0.0453375	-1.04594	-0.0623632
Glyma05g33000	Gm05:37772025-37778280	Leucine-rich repeat protein kinase family protein	0.62431	-0.09495	0.409491	-0.247419	1.68111	0.258329	-0.00384013	-0.161041	-2.17533	0.333501
Glyma05g33101	Gm05:37840446-37847461	-	0.95295	-0.740912	-0.163257	-0.594715	-0.544839	0.219786	-0.535849	-0.892691	2.04604	1.20633
Glyma05g33140	Gm05:37872418-37879084	GroES-like zinc-binding alcohol dehydrogenase family protein	11.1184	0.711608	-0.479086	0.48668	0.0534691	-0.785429	-1.18739	-0.745226	2.10184	-0.156561
Glyma05g33170	Gm05:37897657-37901759	Protein kinase superfamily protein	7.5032	-0.997821	-0.162309	0.412024	-0.240926	0.706117	-0.324709	2.10496	-0.203379	-1.29382
Glyma05g33350	Gm05:38040993-38044765	Mitochondrial substrate carrier family protein	2.94424	-0.0220096	-1.23448	-0.269797	-0.0229088	0.143855	-0.913081	-0.451278	2.25336	0.5163
Glyma05g33410	Gm05:38057491-38064106	Aldolase-type TIM barrel family protein	27.6844	-0.46322	-0.879932	0.519737	0.0900541	-0.0434587	0.983326	0.892264	0.927897	-2.02656
Glyma05g33461	Gm05:38100118-38104244	MEI2-like 4	3.40559	-2.2622	-0.13242	-0.267833	1.06962	-0.0323878	0.630729	-0.447759	0.650955	0.791185
Glyma05g33560	Gm05:38181739-38193583	Protein kinase superfamily protein	2.63447	-2.49607	0.600764	0.0650238	0.72996	-0.387052	0.240341	0.113107	0.501662	0.632144
Glyma05g33610	Gm05:38229076-38232011	alpha/beta-Hydrolases superfamily protein	1.47698	-0.402267	-0.269167	-0.840298	-0.0125909	-0.726109	-0.306347	-0.757225	2.08922	1.22481
Glyma05g33720	Gm05:38290392-38293555	ABC-2 type transporter family protein	1.4861	-0.154327	-0.406779	0.332528	-0.661244	-1.04353	0.0514559	-0.946277	0.615223	2.213
Glyma05g33960	Gm05:38444540-38450639	golgin candidate 2	4.87523	-0.414738	0.874706	0.395872	-2.1353	-0.331771	-0.107484	-0.263174	1.30041	0.681694
Glyma05g33990,Glyma05g34000	Gm05:38466342-38469542	-:Tetratricopeptide repeat (TPR)-like superfamily protein	0.81978	-0.30541	0.0174229	-0.35435	-0.258873	0.1318	-1.29083	2.12902	0.830279	-0.898969
Glyma05g34450,Glyma05g34460,Glyma05g34470	Gm05:38783154-38792975	heat shock transcription factor A8:-:Tetratricopeptide repeat (TPR)-like superfamily protein	7.45997	0.073535	-0.17869	-0.893761	0.182148	-1.12071	0.165407	-1.05796	2.01642	0.813682
Glyma05g34580	Gm05:38860362-38864310	Zinc finger, C3HC4 type (RING finger) family protein	15.7212	0.235022	-0.0119482	-0.462974	0.176373	-0.121807	-1.19979	-1.20504	2.14312	0.446945
Glyma05g34660	Gm05:38913402-38913615	-	37.6898	-0.309203	-0.420909	0.831035	0.44975	0.850823	0.321599	-2.13753	1.02944	-0.614996
Glyma05g34970	Gm05:39134007-39137835	plant UBX domain-containing protein 2	1.86789	0.375735	0.34549	-0.146004	-0.610423	0.936054	-0.198603	0.831215	0.743784	-2.27722
Glyma05g34980	Gm05:39139567-39141260	-	34.9273	0.522567	-0.0865638	0.271544	1.56577	-0.286069	0.40576	-2.14897	-0.509131	0.265127
Glyma05g34990	Gm05:39146343-39149685	plasmodesmata-located protein 6	1.78919	0.553685	0.833645	0.558784	0.300433	0.540388	0.216506	0.395366	-2.10233	-1.29653
Glyma05g35130	Gm05:39240302-39249378	P-loop containing nucleoside triphosphate hydrolases superfamily protein	0.1428	-0.372282	-0.424806	-0.466435	-0.173794	-0.772663	-0.383242	-0.726284	2.23073	1.08889
Glyma05g35200	Gm05:39298460-39307860	Cytochrome P450 superfamily protein	0.50134	-0.632812	0.975219	1.2362	-0.198446	-0.278781	0.493162	0.675095	-2.06449	-0.205251
Glyma05g35340	Gm05:39408264-39414882	aldehyde dehydrogenase 2C4	4.36728	0.990499	-0.0695833	0.668303	-0.203953	-0.321425	0.862464	0.444957	-2.34089	-0.0303639
Glyma05g35590	Gm05:39572309-39575675	Major facilitator superfamily protein	6.88339	-0.437814	-0.559599	-0.141941	-0.213425	-0.538042	-0.648633	-0.502878	0.562381	2.47994
Glyma05g35610	Gm05:39603053-39607157	basic helix-loop-helix (bHLH) DNA-binding superfamily protein	23.9651	-0.0669255	0.851826	1.047	-0.297317	-0.0736811	0.783827	0.359191	-2.28843	-0.31557
Glyma05g35700	Gm05:39688210-39693550	Glyoxalase/Bleomycin resistance protein/Dioxygenase superfamily protein	9.06145	-0.128133	-0.855716	-0.39092	-0.291516	-0.176674	-0.151548	-1.19794	2.05896	1.13356
Glyma05g35990	Gm05:39913487-39917453	DERLIN-1	1.85662	-0.168957	1.54867	-0.621129	0.665417	0.310689	-2.08352	-0.282949	0.198979	0.432753
Glyma05g36090,Glyma05g36100	Gm05:39994165-39997441	-:myo-inositol oxygenase 4	0.98021	-0.972108	-0.107081	0.694263	-0.348379	0.0380197	-0.496169	2.237	-1.08925	0.043668
Glyma05g36160	Gm05:40044939-40046111	Ribosomal protein L31e family protein	74.4082	2.21351	-0.571211	0.651714	-0.3536	0.00809986	0.376933	-0.512929	-0.609091	-1.20337
Glyma05g36210	Gm05:40065084-40066768	S-adenosyl-L-methionine-dependent methyltransferases superfamily protein	6.72659	0.939234	0.38732	0.311974	0.550725	0.167782	-0.377371	0.60364	-2.45259	-0.130672
Glyma05g36580	Gm05:40413635-40418698	trehalase 1	2.07194	0.548407	0.290589	0.533237	-0.346738	0.877529	0.150357	0.391255	-2.50223	0.0576741
Glyma05g36600	Gm05:40426888-40430895	Heat shock protein 70 (Hsp 70) family protein	5.4966	0.169702	-0.470263	1.18139	0.334034	0.297801	-0.592084	1.06667	-2.15362	0.166318
Glyma05g36690	Gm05:40504298-40508817	3-ketoacyl-acyl carrier protein synthase I	2.36318	-0.533125	0.403232	-0.277226	-1.1844	0.781161	-0.568678	-0.505181	2.18902	-0.304788
Glyma05g36710	Gm05:40516880-40518324	Glutaredoxin family protein	74.7445	0.0856588	-0.732599	-0.641095	0.108154	-0.616957	-0.24965	-1.11263	1.15397	2.00517
Glyma05g36785	Gm05:40547983-40558379	-	3.67832	-0.80617	0.62925	0.0428694	-0.718272	-1.04395	0.312255	-0.792416	2.13623	0.2401
Glyma05g37420	Gm05:41028336-41031095	Heavy metal transport/detoxification superfamily protein	0.48989	0.37717	2.52394	-0.614808	-0.594056	-0.0669806	-0.584052	-0.166445	-0.420203	-0.454635
Glyma05g37660	Gm05:41203192-41208380	Disease resistance protein (TIR-NBS class)	0.41323	-1.07484	-0.14203	-0.0626355	-0.669889	-0.00201944	-0.513388	-0.466642	2.35839	0.573185
Glyma05g37730	Gm05:41267118-41268867	plasma membrane intrinsic protein 1;4	2.34699	-0.483224	-0.220533	0.303155	-0.397543	0.161659	0.0768416	2.39414	-0.814199	-1.02032
Glyma05g37900	Gm05:41392301-41394778	glutathione peroxidase 6	38.9313	0.737805	-0.411818	1.03127	0.322923	0.225745	0.194116	0.50368	-2.39415	-0.209642
Glyma05g38050	Gm05:41489147-41495157	Stress responsive alpha-beta barrel domain protein	0.5493	0.960211	0.601245	0.378788	0.0401706	-2.07464	-0.171444	1.27376	-0.73563	-0.272541
Glyma05g38340	Gm05:41712590-41715252	Nodulin MtN3 family protein	8.71811	0.933321	-0.854489	0.0764536	0.290318	-0.302087	0.650627	1.03482	-2.14952	0.320584
Glyma05g38520	Gm05:41853398-41857834	-	4.07557	-2.07457	0.834931	1.47623	-0.0293365	0.162454	0.435877	-0.480586	0.236697	-0.561771
-	Gm05:1340159-1340932	.	0.91719	-0.311409	0.0650844	0.799712	-0.563451	-0.210164	-0.81534	-0.462873	2.31383	-0.81534
-	Gm05:8441267-8441659	.	0.50343	-0.429441	-0.429441	-0.429441	-0.429441	-0.429441	-0.429441	0.4565	2.54964	-0.429441
-	Gm05:14096908-14097180	.	2.85294	0.155653	0.0254178	0.351492	-2.21435	-0.0155645	0.513512	0.0886944	1.56658	-0.471435
-	Gm05:26491046-26491810	.	0.67591	0.437818	-0.428729	-0.0102767	-0.463826	-1.18807	0.411039	0.359318	2.07079	-1.18807
Glyma06g00360	Gm06:124868-137046	-	3.24574	-0.596817	0.421237	-1.3106	-0.691645	0.448966	-0.313428	-0.598373	2.07059	0.570175
Glyma06g00980	Gm06:556744-559000	vacuolar-type H(+)-ATPase C3	40.0113	-0.0751588	-0.188951	-0.674373	-1.13838	0.175281	-0.817898	-0.316367	2.15042	0.885369
Glyma06g01120	Gm06:672717-679388	SH3 domain-containing protein	8.83673	1.16446	-0.150444	0.786502	0.771701	0.476479	0.330774	-0.852546	-0.504939	-2.02214
Glyma06g01400	Gm06:870920-874585	endoplasmatic reticulum retrieval protein 1B	19.3004	0.921417	-0.39031	-0.226248	2.05882	-0.379137	0.574916	-1.0316	-0.803535	-0.724277
Glyma06g01700	Gm06:1080095-1084270	AT hook motif DNA-binding family protein	4.91238	-0.0959787	-0.898705	-0.754748	-0.0327248	-0.130348	-0.237837	-0.412065	2.52339	0.0390566
Glyma06g01870	Gm06:1184803-1188196	Protein phosphatase 2C family protein	0.94173	0.908661	-0.0443545	0.575671	1.04813	0.386671	-0.959105	0.104138	-2.15498	0.135003
Glyma06g02000	Gm06:1272798-1277032	Protein kinase superfamily protein	9.62203	-0.589043	0.982705	-0.0354123	0.319369	-0.518007	-0.833349	2.05826	-1.154	-0.23045
Glyma06g02020	Gm06:1300562-1316328	Patched family protein	7.43706	-2.64302	0.514361	0.140489	0.343772	0.184176	0.389636	0.263572	0.278755	0.528271
Glyma06g02150	Gm06:1427779-1428414	-	0.53467	0.368817	-0.623264	-0.980374	-0.0698308	-0.704962	-0.0289354	-0.980374	2.00623	1.01273
Glyma06g02160	Gm06:1428944-1429730	transcription activator-related	1131.27	1.36494	-0.593159	-0.18567	0.935536	-0.394906	0.234162	-2.09601	0.34361	0.391499
Glyma06g02181	Gm06:1442924-1446641	Protein of unknown function (DUF630 and DUF632)	2.93769	-0.216887	-0.088136	0.114489	-0.162722	1.2686	0.189393	1.29242	-2.1251	-0.272005
Glyma06g02250	Gm06:1486611-1490997	enoyl-CoA hydratase 2	9.06552	-0.729719	-0.600757	-0.313726	0.351465	-0.280556	-0.617377	-0.836011	2.27012	0.75659
Glyma06g02330	Gm06:1553747-1555470	sterol methyltransferase 2	48.8842	0.0565716	0.679141	0.214163	0.504587	0.265832	-0.678558	1.35757	-2.19531	-0.20396
Glyma06g02440	Gm06:1624082-1627454	Single hybrid motif superfamily protein	3.38274	0.420792	-0.270203	-0.201706	0.0984748	0.592225	-2.00783	-0.762781	1.54773	0.583213
Glyma06g02500	Gm06:1665962-1669340	Subtilisin-like serine endopeptidase family protein	35.9536	0.602651	-0.201234	0.438297	0.769933	0.537399	0.117927	0.851241	-2.23953	-0.87671
Glyma06g02680	Gm06:1808101-1813658	ER lumen protein retaining receptor family protein	22.1695	-0.406498	0.0122184	-0.223362	0.378729	0.25255	-0.586096	-0.140871	2.22209	-1.5088
Glyma06g02690	Gm06:1816199-1817406	GAST1 protein homolog 1	7.97425	1.02289	-0.623259	0.450387	-0.887093	-0.13119	2.03584	-0.497629	-1.02233	-0.347604
Glyma06g03000	Gm06:2094026-2095564	type one serine/threonine protein phosphatase 4	2.5017	-0.390433	-0.822897	2.03514	0.198338	-0.569085	-0.32732	1.21857	-0.964887	-0.377323
Glyma06g03080	Gm06:2165513-2168891	Walls Are Thin 1	3.97932	2.02039	-0.323101	-0.763379	0.0340363	-0.527531	0.746167	0.680794	-1.24	-0.627356
Glyma06g03091,Glyma06g03101	Gm06:2175187-2184168	purple acid phosphatase 12:purple acid phosphatase 12	20.592	2.25594	-1.08922	-0.0397417	0.0697163	-0.506605	0.80184	-0.419497	-0.719611	-0.352814
Glyma06g03200	Gm06:2252753-2257597	BEL1-like homeodomain 3	1.89304	0.239196	-0.728682	1.06052	-0.473	-0.00975201	0.400667	0.517245	-2.10451	1.09829
Glyma06g03220	Gm06:2262563-2269084	UDP-Glycosyltransferase superfamily protein	4.70644	-1.2192	0.0482084	-0.0359191	0.0827036	-0.482801	0.101302	-1.19343	2.12187	0.577163
Glyma06g03300	Gm06:2330906-2335572	Sec14p-like phosphatidylinositol transfer family protein	5.95408	-0.402046	-0.151186	-1.01675	-0.530923	-0.236127	0.153103	-0.64038	2.4177	0.406556
Glyma06g03610	Gm06:2523458-2528221	-	1.05306	-1.08532	-1.10646	0.183794	2.06442	0.239404	-1.00899	0.336673	0.334197	0.0422338
Glyma06g03620	Gm06:2528875-2537486	-	8.78792	-2.1592	0.392768	0.289165	0.722702	0.235265	0.16026	-0.946376	1.26465	0.0408966
Glyma06g03960	Gm06:2760006-2763097	Serine protease inhibitor (SERPIN) family protein	9.48942	-0.321508	-0.116106	2.45586	0.500345	-0.0370395	-0.69419	-0.530076	-0.781828	-0.475436
Glyma06g04210	Gm06:2922388-2927457	Protein phosphatase 2C family protein	1.00074	-0.883324	2.5075	0.112503	-0.76664	0.0398799	-0.0580571	-0.442964	-0.231033	-0.277927
Glyma06g04340	Gm06:2998220-3002715	Protein of unknown function (DUF3223)	3.00779	-0.273237	-1.08796	-0.569701	-0.511078	-0.212364	-0.0158769	-0.519113	2.20925	0.97995
Glyma06g04353	Gm06:3015570-3019304	abscisic acid responsive elements-binding factor 2	2.02519	-0.555285	1.1161	0.725836	0.936853	0.28604	-0.0134437	-0.645398	-2.11496	0.264271
Glyma06g04370	Gm06:3027413-3032367	Remorin family protein	6.73542	-0.196635	0.059609	0.558374	-0.413711	0.779286	0.836106	0.813311	-0.0914984	-2.34492
Glyma06g04670	Gm06:3307183-3313835	WD-40 repeat family protein	2.20984	-2.01771	0.653783	0.695265	-0.641818	0.236674	0.41093	0.995209	0.650952	-0.983388
Glyma06g04705	Gm06:3326542-3329655	RING/U-box superfamily protein	2.11205	0.105363	0.604536	0.270961	-0.932159	0.701271	0.121044	1.1804	-2.18267	0.131304
Glyma06g04731	Gm06:3346015-3349556	pumilio 7	1.38393	-0.973705	2.06839	-0.0197318	0.0338203	0.742459	-0.73116	0.144097	-1.29028	0.0260769
Glyma06g04751	Gm06:3360714-3361740	differentiation and greening-like 1	0.25492	-0.660135	-0.46055	-0.779883	0.435372	0.253728	-0.0487918	-0.888566	2.37621	-0.227324
Glyma06g04900	Gm06:3460243-3467751	autoinhibited Ca2+-ATPase 1	1.16514	-0.0898146	0.330899	-0.393212	-0.512358	0.969899	0.410219	1.44569	-2.06317	-0.0982234
Glyma06g04920	Gm06:3483181-3488458	interferon-related developmental regulator family protein / IFRD protein family	13.3204	-0.428998	0.0463556	-0.494991	-0.0399513	-1.25563	-0.0925108	-0.794011	2.10891	0.950833
Glyma06g04930	Gm06:3489195-3492723	Transducin/WD40 repeat-like superfamily protein	5.05067	-0.225536	-0.678393	-0.850283	-0.107694	0.127035	0.492462	-1.15458	2.26851	0.128456
Glyma06g05070	Gm06:3583610-3587396	Carbohydrate-binding protein	1.75925	1.10729	-0.641869	-0.959174	-1.07501	-0.024118	-0.142811	-0.40398	0.117771	2.02193
Glyma06g05150	Gm06:3641583-3644120	RNA-binding protein 1	4.55448	-0.587895	0.0950551	-2.03404	0.61502	0.0710388	-0.0935177	-0.452131	1.37151	1.01514
Glyma06g05360	Gm06:3823864-3829735	-	3.73612	0.262221	-0.162323	-0.54141	-2.02008	-0.276637	0.124903	0.0894248	1.61271	0.911086
Glyma06g05390	Gm06:3840399-3844816	ferrochelatase 1	5.74046	-1.32512	0.132474	-0.561834	0.39694	-0.321281	-0.690473	-0.529717	2.03706	0.862033
Glyma06g05420	Gm06:3857002-3861784	N-MYC downregulated-like 2	0.7249	1.15651	-2.00621	0.182403	-1.24185	0.667664	-0.096674	0.365399	0.499012	0.473815
-	Gm06:4027032-4028821	.	1.49136	0.145934	0.103772	-0.833897	0.096261	-0.720005	-0.44469	-1.13328	2.22425	0.561704
Glyma06g05650	Gm06:4039799-4046192	aminopeptidase M1	5.57847	-2.04508	0.61439	-0.478049	0.0714984	-0.875687	1.2003	0.404869	0.88664	0.221175
Glyma06g05730	Gm06:4094852-4099649	S-adenosyl-L-methionine-dependent methyltransferases superfamily protein	7.88734	-0.288621	-0.223106	0.278079	0.784464	-0.23388	-0.275939	-2.13274	0.654175	1.43766
Glyma06g05890	Gm06:4207294-4216123	P-type ATPase of Arabidopsis 2	3.5708	-0.298491	-0.307499	0.161853	1.09263	2.00087	-0.530724	-0.0933183	-1.36706	-0.65847
Glyma06g05900	Gm06:4222274-4230268	Leucine-rich receptor-like protein kinase family protein	6.41822	0.261292	0.425296	1.23496	-0.419613	-0.105352	0.36016	1.08357	-0.828156	-2.01218
Glyma06g05910	Gm06:4233008-4255613	myosin, putative	3.04199	-1.40207	0.378702	-1.01419	-0.284866	-0.198889	0.234392	-0.416632	2.00695	0.696493
Glyma06g06420	Gm06:4588136-4594786	Protein phosphatase 2C family protein	17.4115	-0.746302	-0.717189	-0.278109	-0.268874	0.279592	0.481505	-0.775123	2.3941	-0.369424
Glyma06g06470	Gm06:4619933-4624667	Phototropic-responsive NPH3 family protein	0.50104	-0.413051	-0.361792	1.12614	-1.04361	-0.36162	0.3151	2.05037	-0.502333	-0.809185
Glyma06g06590	Gm06:4708985-4714116	homolog of yeast CDT1 A	1.7149	0.11185	0.455041	0.256994	-0.490407	-2.38532	-0.22764	0.774118	0.754323	0.751023
Glyma06g06660	Gm06:4756546-4760807	stromal cell-derived factor 2-like protein precursor	18.3793	0.864215	-0.503391	1.0029	0.513164	-0.00836417	0.0695736	0.784153	-2.19941	-0.522846
Glyma06g06830	Gm06:4904441-4910147	transcriptional regulator family protein	9.33423	-0.700855	-0.00783607	-1.23934	0.143951	-0.888652	-0.125135	-0.0555963	2.14922	0.724196
Glyma06g06886,Glyma06g06893	Gm06:4987160-4990823	KNOTTED1-like homeobox gene 3:-	11.1597	-0.165404	-0.230234	0.6122	0.618583	-0.107273	0.523557	0.930514	-2.43824	0.256364
Glyma06g07130	Gm06:5165458-5167427	indole-3-acetic acid inducible 29	1.72763	-0.344875	0.910186	-0.604232	-0.720881	-0.651282	-0.607515	-0.454755	2.26358	0.209773
Glyma06g07260	Gm06:5283639-5286022	SPX domain gene 2	0.59928	-1.11277	-0.561726	-1.33528	2.0038	0.526141	-0.00571132	-0.13306	0.0244615	0.594003
Glyma06g07500	Gm06:5454955-5457182	plant natriuretic peptide A	0.41551	-0.0885634	0.242778	2.48595	-0.736504	-0.098528	-0.113277	-0.47685	-0.94127	-0.273663
Glyma06g07600	Gm06:5549986-5552673	2-oxoglutarate (2OG) and Fe(II)-dependent oxygenase superfamily protein	16.3107	-0.273796	0.787898	0.865035	-0.288864	0.503446	0.210341	0.374817	-2.44233	0.263405
Glyma06g07615	Gm06:5572825-5578324	paramyosin-related	7.00913	-0.129623	-1.16134	1.09085	-0.91195	-0.413921	2.05386	0.117232	-0.297192	-0.34806
Glyma06g07800	Gm06:5718425-5724262	CHY-type/CTCHY-type/RING-type Zinc finger protein	15.4426	2.05998	0.180887	0.489188	0.342758	-0.843198	0.386261	-1.25344	-0.743022	-0.619346
Glyma06g07953	Gm06:5859949-5864097	Protein of unknown function (DUF1644)	5.40883	0.310468	-0.127648	2.02704	-0.559028	-1.4471	-0.346959	0.727273	-0.817369	0.233267
Glyma06g07980	Gm06:5875059-5879281	COP9-signalosome 5B	15.2946	-0.726962	-0.34843	-0.00619915	2.36216	-0.996485	0.0591863	0.0803043	-0.793871	0.370326
Glyma06g07990	Gm06:5888049-5895719	H(+)-ATPase 5	11.7617	-0.00303856	0.100966	0.261516	1.51367	-0.121891	0.0797482	0.575312	-2.29467	-0.111702
Glyma06g08160	Gm06:5995454-5995585	-	75.9775	1.24938	-0.373621	0.314107	-2.28076	0.194417	0.74267	0.555183	-0.302638	-0.09873
Glyma06g08390	Gm06:6121954-6127094	basic leucine zipper 9	14.5427	-0.090493	0.855196	0.237079	0.239445	0.570868	0.196104	0.788265	-2.45915	-0.337353
Glyma06g08430	Gm06:6139792-6147782	myosin heavy chain-related	39.7505	0.215652	-0.0815118	0.00401147	-0.970689	0.188473	-0.593802	-1.40149	2.08428	0.555048
Glyma06g08660	Gm06:6323991-6330700	Homeodomain-like protein	0.2157	-0.0222935	-0.392801	-0.425889	0.38907	-0.0695226	-0.379083	2.47104	-0.895209	-0.675642
Glyma06g08710	Gm06:6353739-6360615	ENTH/VHS/GAT family protein	1.58777	0.025097	0.438126	0.263433	0.259192	-0.357075	0.578196	1.08755	-2.44991	0.155511
Glyma06g08720	Gm06:6361641-6364511	peroxin4	15.0632	0.187247	-0.17316	0.129437	2.34819	-0.496637	-0.224763	-1.30224	-0.622455	0.154198
Glyma06g08973	Gm06:6547032-6550387	Exostosin family protein	0.2558	-0.503542	-0.0288243	-0.803794	-0.624015	1.29959	-0.144339	-0.792066	2.04301	-0.44621
Glyma06g08990	Gm06:6566898-6569016	Integrase-type DNA-binding superfamily protein	1.12626	2.17738	-0.188487	0.355236	0.611102	-0.300626	-0.044829	-0.407098	-1.243	-0.959525
Glyma06g09370	Gm06:6911659-6916351	alpha/beta-Hydrolases superfamily protein	0.50931	-1.00605	0.420296	0.682862	-1.03632	-0.114491	-0.280676	-0.874805	2.09795	0.111255
Glyma06g09600	Gm06:7167352-7169193	-	16.5409	0.533221	-0.296514	0.0974621	2.36829	-0.0624188	-0.492262	-0.955039	-0.860859	-0.331779
Glyma06g09700	Gm06:7277438-7284405	CBL-interacting protein kinase 8	1.05701	-0.390037	0.20302	-0.300345	0.799451	0.803627	-2.16123	0.85524	-0.615764	0.806232
Glyma06g09750	Gm06:7301888-7306253	TRAF-type zinc finger-related	4.3604	-1.56088	2.1266	0.0306377	-0.276476	0.276243	-0.0385231	0.26123	0.081777	-0.900633
Glyma06g09760	Gm06:7306601-7313785	Rhamnogalacturonate lyase family protein	19.5794	-0.961409	0.112963	0.191306	1.33907	0.271778	0.72309	-2.03757	0.638463	-0.277831
Glyma06g09910	Gm06:7445837-7449125	CYCLIN D4;1	1.65579	2.19084	-0.077838	0.0132097	-0.46036	0.413691	-0.567197	0.351661	-1.49247	-0.371566
Glyma06g09916,Glyma06g09923	Gm06:7461428-7464970	conserved peptide upstream open reading frame 37:sequence-specific DNA binding transcription factors;transcription regulators	66.8677	0.921683	0.194683	-0.0630777	-2.19672	0.14274	1.18343	-0.761976	0.0511045	0.528143
Glyma06g10200	Gm06:7694882-7698560	dsRNA-binding domain-like superfamily protein	5.85422	-0.175211	-0.193886	-0.672266	0.062167	-0.276902	-0.402422	-1.32116	2.2153	0.76437
Glyma06g10261	Gm06:7719024-7762642	binding	5.40592	-2.22258	0.75252	-0.693613	0.334796	0.20002	0.199021	-0.366107	1.09055	0.705486
Glyma06g10340	Gm06:7830566-7834895	Sas10/Utp3/C1D family	4.82649	-0.804924	0.143132	-0.985307	-0.468945	-0.0553365	-1.05556	0.605827	2.09207	0.528962
[truncated: 6,039 more rows]

## Sheet: Table S3
Table S3: Expression variation by fold-change
Gene Model	Annotation	Mean FPKM	Max Fold Change
Glyma07g06960	Late embryogenesis abundant protein	114.015	-850.709
Glyma07g28940	BURP domain-containing protein	20.7684	-420.712
Glyma06g04740	Gibberellin-regulated family protein	56.4187	-317.906
Glyma01g39590	Protein of unknown function (DUF579)	13.639	-300.075
Glyma14g03685	-	23.0346	-279.512
Glyma02g06882	-	225.76	-261.863
Glyma13g02960	nodulin MtN21 /EamA-like transporter family protein	33.8261	-242.834
Glyma20g01430	-	38.5555	-239.351
Glyma05g22770	ACT domain repeat 1	11.5376	-231.636
Glyma04g37520	Nodulin MtN3 family protein	11.3325	-224.461
Glyma15g13750	Bifunctional inhibitor/lipid-transfer protein/seed storage 2S albumin superfamily protein	126.409	-221.06
Glyma17g01510	SLAC1 homologue 1	11.4337	-220.604
Glyma02g07650	PEBP (phosphatidylethanolamine-binding protein) family protein	22.7224	-214.627
Glyma17g37531	-	30.45	-207.566
Glyma06g17530	Nodulin MtN3 family protein	11.0215	-206.649
Glyma19g37201	-	63.3843	-205.735
Glyma19g32450	-	39.1279	-192.9
Glyma02g42770	Hypoxia-responsive family protein	16.469	-147.759
Glyma17g37750	Gibberellin-regulated family protein	39.7999	-145.532
Glyma06g02900	glyoxal oxidase-related protein	34.8378	-140.939
Glyma03g04910	lipid transfer protein 2	60.4726	-134.032
Glyma12g09120	Stress responsive A/B Barrel Domain	10.45	-124.796
Glyma14g03721	-	71.7863	-122.567
Glyma12g35450	-	75.0258	-118.346
Glyma02g40840	glutamate decarboxylase	20.1744	-112.62
Glyma01g42900	glutamate-cysteine ligase	71.4161	-111.054
Glyma20g33090	cytochrome P450, family 76, subfamily C, polypeptide 4	34.759	-109.406
Glyma09g37220	nitrate transporter 1.5	19.7403	-109.379
Glyma15g23790	proline-rich protein 1	78.6133	-109.21
Glyma04g02660	GAST1 protein homolog 1	22.4621	-107.679
Glyma20g01416	-	31.2997	-105.926
Glyma18g00690	PHYTOCYSTATIN 2	34.3916	-104.264
Glyma07g39230	SLAC1 homologue 1	54.0499	-102.99
Glyma12g04850	-	17.9261	-99.1155
Glyma19g37350	embryonic cell protein 63	16.1506	-95.8449
Glyma16g17150	Pectinacetylesterase family protein	169.851	-95.13
Glyma11g36730	xyloglucan endotransglucosylase/hydrolase 16	14.8147	-95.042
Glyma20g01423	-	129.76	-91.3705
Glyma06g02500	Subtilisin-like serine endopeptidase family protein	35.9536	-87.4416
Glyma02g46311	-	27.2974	-87.0338
Glyma14g02510	Stigma-specific Stig1 family protein	53.1919	-84.0444
Glyma10g12400	-	86.9253	-82.403
Glyma11g00280	-	24.0497	-81.2475
Glyma03g37260	Plant invertase/pectin methylesterase inhibitor superfamily protein	10.439	-80.8925
Glyma09g04330	chitinase-like protein 2	15.7891	-79.8903
Glyma11g06280	Reticulan like protein B13	193.97	-76.8536
Glyma04g30350	Cobalamin-independent synthase family protein	38.4001	-76.0942
Glyma14g33940	-	23.5647	-72.7669
Glyma08g08441	-	16.8753	-70.9504
Glyma06g48050	LORELEI-LIKE-GPI-ANCHORED PROTEIN 1	20.588	-70.5353
Glyma11g05660	Protein of unknown function (DUF579)	12.009	-69.8465
Glyma14g05641	-	72.1202	-69.337
Glyma02g31140	-	64.5266	-68.1595
Glyma19g36470	FASCICLIN-like arabinogalactan-protein 11	13.8947	-66.2164
Glyma02g04820	basic chitinase	46.2698	-65.8722
Glyma19g40060	-	32.418	-64.981
Glyma11g26000	-	15.3881	-64.2406
Glyma15g15730	flowering promoting factor 1	88.6276	-63.2228
Glyma03g38701	-	45.1161	-62.252
Glyma08g45480	Kunitz family trypsin and protease inhibitor protein	104.62	-61.8324
Glyma16g28150	-	16.9744	-61.2267
Glyma02g33660	Calcium-binding EF-hand family protein	35.7745	-60.2982
Glyma20g35620	O-methyltransferase family protein	27.0804	-60.0276
Glyma09g12252	Uncharacterized protein, Bowman-Birk type proteinase isoinhibitor A2	855.116	-57.653
Glyma10g36670	Protein of unknown function (DUF3511)	11.7113	-56.4369
Glyma13g21291	embryonic cell protein 63	230.309	-53.5376
Glyma16g03210	GDSL-like Lipase/Acylhydrolase superfamily protein	74.8333	-50.7996
Glyma02g42602	-	632.692	-49.0132
Glyma12g32690	Wound-responsive family protein	15.8736	-47.7092
Glyma02g05450,Glyma02g05470	flavanone 3-hydroxylase:flavanone 3-hydroxylase	26.1753	-46.8727
Glyma13g00450	lysophospholipase 2	16.5528	-46.7989
Glyma01g42350	leucoanthocyanidin dioxygenase	11.5399	-46.2315
Glyma17g04940	Plant invertase/pectin methylesterase inhibitor superfamily	39.1938	-46.0838
Glyma19g34780	Gy3 Glycinin	377.942	-45.7814
Glyma06g43641	late embryogenesis abundant domain-containing protein / LEA domain-containing protein	72.5997	-45.4455
Glyma13g39890	-	31.5655	-44.7241
Glyma13g29630	Dynamin related protein 4C	44.15	-44.6761
Glyma14g07940	dihydroflavonol 4-reductase	20.1299	-43.5129
Glyma11g07496	NmrA-like negative transcriptional regulator family protein	34.1069	-43.3486
Glyma20g30720	-	44.16	-43.1696
Glyma11g03010	leucoanthocyanidin dioxygenase	15.9142	-42.5175
Glyma03g34680	late embryogenesis abundant protein, putative / LEA protein, putative	512.05	-42.4677
Glyma20g19630	-	216.073	-41.7624
Glyma06g48270	K-box region and MADS-box transcription factor family protein	71.2064	-41.5307
Glyma08g02041	SPIRAL1-like1	83.6337	-41.2312
Glyma18g46590	-	13.8517	-41.1971
Glyma05g08040	DNAJ heat shock N-terminal domain-containing protein	11.3582	-40.596
Glyma15g12170	-	191.659	-40.5215
Glyma13g35010	-	63.9184	-40.4973
Glyma02g45070	Bifunctional inhibitor/lipid-transfer protein/seed storage 2S albumin superfamily protein	39.8529	-40.365
Glyma07g10030	-	158.518	-40.0562
Glyma03g03740	-	28.2513	-39.9895
Glyma12g06300	NAD(P)-binding Rossmann-fold superfamily protein	13.044	-39.9127
Glyma17g05670	Cysteine proteinases superfamily protein	14.706	-39.8843
Glyma05g08400	early nodulin-related	18.6135	-37.9504
Glyma01g32750	lipid transfer protein 1	80.7259	-37.4055
Glyma05g08030	-	34.0708	-37.1861
Glyma16g26790	Dynein light chain type 1 family protein	19.4758	-36.8924
Glyma11g33560	glutamine synthase clone R1	30.5383	-36.5777
Glyma03g01000	WUSCHEL related homeobox 11	10.3951	-36.0839
Glyma07g39540	-	12.1448	-35.0433
Glyma10g33190	-	11.2074	-34.667
Glyma15g12530	Heavy metal transport/detoxification superfamily protein	31.5649	-34.5714
Glyma06g40790	NAD(P)-linked oxidoreductase superfamily protein	27.0789	-34.4652
Glyma05g08070	Protein phosphatase 2A regulatory B subunit family protein	12.0216	-34.3344
Glyma03g38080	galactinol synthase 1	62.1215	-34.297
Glyma03g16130	Haloacid dehalogenase-like hydrolase (HAD) superfamily protein	14.7651	-34.265
Glyma15g38040	annexin 8	65.5675	-34.182
Glyma09g17200	Late Embryogenesis Abundant 4-5	11.4604	-33.3217
Glyma04g43640	K-box region and MADS-box transcription factor family protein	67.7376	-33.3053
Glyma02g13720	GDSL-like Lipase/Acylhydrolase superfamily protein	30.7537	-33.2689
Glyma13g43780	indole-3-acetic acid inducible 19	12.3692	-33.2162
Glyma15g01100	-	14.2916	-32.8531
Glyma09g03042	-	40.6289	-32.8338
Glyma09g01320	-	728.251	-32.3876
Glyma13g35320	low-molecular-weight cysteine-rich 68	79.0162	-32.3553
Glyma02g38360	-	22.3987	-32.3381
Glyma13g38341	Homeodomain-like superfamily protein	20.3716	-32.2761
Glyma05g33640	purple acid phosphatase 3	23.2392	-32.2347
Glyma02g45050	Bifunctional inhibitor/lipid-transfer protein/seed storage 2S albumin superfamily protein	157.254	-31.286
Glyma08g42300	K-box region and MADS-box transcription factor family protein	34.2332	-31.0843
Glyma15g39750	gibberellin 2-oxidase	41.2271	-30.9088
Glyma04g09740	Eukaryotic aspartyl protease family protein	19.6593	-30.8576
Glyma18g50220	glycosyl hydrolase family 81 protein	16.0616	-30.8476
Glyma08g08621	Protein phosphatase 2C family protein	135.211	-30.4846
Glyma07g10973	-	47.1784	-30.3631
Glyma19g45000	O-methyltransferase 1	21.6911	-30.1708
Glyma16g31290	Remorin family protein	10.841	-29.768
Glyma04g06990	adenine phosphoribosyltransferase 5	26.1548	-29.5928
Glyma05g09160	Bifunctional inhibitor/lipid-transfer protein/seed storage 2S albumin superfamily protein	78.3492	-29.3802
Glyma18g12110	TRICHOME BIREFRINGENCE-LIKE 43	14.9736	-29.3319
Glyma15g15360	chitinase-like protein 2	18.3837	-29.2553
Glyma03g37710	beta-xylosidase 2	12.8287	-29.0962
Glyma05g28510	UDP-D-glucuronate 4-epimerase 6	38.7007	-28.3773
Glyma15g05470	senescence-associated gene 29	32.7055	-28.1597
Glyma10g42470	FAD2-1A, fatty acid desaturase 2	384.398	-27.9591
Glyma01g39350	alpha/beta-Hydrolases superfamily protein	14.8757	-27.565
Glyma09g34140	xyloglucan endotransglucosylase/hydrolase 30	12.4914	-27.3127
Glyma01g38990	Reticulan like protein B13	20.4882	-26.974
Glyma13g36250	C-terminal cysteine residue is changed to a serine 1	52.5677	-25.9709
Glyma18g10080	IAA carboxylmethyltransferase 1	15.3666	-25.6949
Glyma01g24360	Haloacid dehalogenase-like hydrolase (HAD) superfamily protein	17.7913	-24.9986
Glyma02g02550	SPFH/Band 7/PHB domain-containing membrane-associated protein family	82.9306	-24.8516
Glyma03g19260	metallothionein 2A	45.3387	-24.6303
Glyma10g42480	vesicle-associated membrane protein 727	36.4526	-24.6289
Glyma10g42580	ACT domain-containing protein	17.26	-24.4674
Glyma06g18180	Xanthine/uracil permease family protein	11.8011	-24.3081
Glyma08g01601	nucleotide binding	13.9914	-24.2357
Glyma13g00280	xyloglucan endotransglycosylase 6	49.973	-24.1728
Glyma01g32760	lipid transfer protein 1	11.6578	-23.9974
Glyma16g34220	organic cation/carnitine transporter1	12.1376	-23.9759
Glyma04g03070	Integrase-type DNA-binding superfamily protein	141.599	-23.9407
Glyma18g04940	glutamate decarboxylase 4	16.5378	-23.5945
Glyma17g06321	-	10.6616	-23.3544
Glyma08g10220	jasmonate-zim-domain protein 8	38.5329	-22.9356
Glyma14g27940	alcohol dehydrogenase 1	11.0798	-22.5325
Glyma07g28610	-	492.507	-22.2778
Glyma20g28460	cupin family protein	451.206	-22.2664
Glyma08g19580	senescence-associated gene 29	291.11	-22.2632
Glyma10g42680	UDP-glucosyl transferase 73B5	10.2558	-22.2393
Glyma06g03110	Integrase-type DNA-binding superfamily protein	174.412	-21.8567
Glyma01g02570	elicitor-activated gene 3-1	10.9176	-21.193
Glyma16g25700	PQ-loop repeat family protein / transmembrane family protein	17.002	-20.9304
Glyma19g02450	Galactose mutarotase-like superfamily protein	11.7916	-20.9081
Glyma10g39451	Haloacid dehalogenase-like hydrolase (HAD) superfamily protein	46.3254	-20.8785
Glyma02g42627	-	360.573	-20.6015
Glyma18g49400	GAST1 protein homolog 4	21.8938	-20.4734
Glyma13g05380	mini zinc finger 2	65.4702	-20.3222
Glyma06g08390	basic leucine zipper 9	14.5427	-20.1504
Glyma05g38110	osmotin 34	60.8258	-20.0788
Glyma10g42500	-	19.5953	-20.0576
Glyma11g05720	Integrase-type DNA-binding superfamily protein	11.0628	-20.0072
Glyma04g10880	Phosphate-responsive 1 family protein	19.5407	-19.9347
Glyma07g19050	-	59.1871	-19.4399
Glyma03g38650	Pectinacetylesterase family protein	11.4094	-19.4359
Glyma17g16930	Homeobox-leucine zipper protein family	11.218	-18.7707
Glyma17g34900	gamma vacuolar processing enzyme	43.7927	-18.7359
Glyma05g32491	-	28.3163	-18.4786
Glyma10g41520	-	11.454	-18.4219
Glyma19g40680	galactinol synthase 1	33.785	-18.3634
Glyma01g32190	lipid transfer protein 2	37.0866	-18.2478
Glyma07g34050	hydroxyproline-rich glycoprotein family protein	15.0672	-18.1695
Glyma06g03050	Papain family cysteine protease	43.7533	-17.7573
Glyma09g12198	-	11.8146	-17.6206
Glyma10g33350	Caleosin, a Ca(2+)-binding oil-body surface protein. Ca+2-binding EF hand protein, ARABIDOPSIS THALIANA PEROXYGENASE 2	1024.54	-17.4775
Glyma10g42461	F1F0-ATPase inhibitor protein, putative	130.167	-17.3941
Glyma19g40210	-	29.05	-17.098
Glyma19g02380	voltage dependent anion channel 1	23.6722	-16.9648
Glyma08g43375	Bifunctional inhibitor/lipid-transfer protein/seed storage 2S albumin superfamily protein	12.1552	-16.9572
Glyma16g33510	alpha-galactosidase 2	13.3831	-16.9532
Glyma16g03470	seed maturation protein PM22, Late embryogenesis abundant protein	842.817	-16.8875
Glyma16g28340	Vacuolar iron transporter (VIT) family protein	11.1947	-16.7939
Glyma06g15411	-	414.805	-16.7746
Glyma10g39270	Seed maturation protein	543.152	-16.7589
Glyma06g42780	senescence-associated gene 12	103.862	-16.7492
Glyma20g32550	AWPM-19-like family protein	151.112	-16.6225
Glyma04g39760	-	37.0163	-16.4628
Glyma12g26170	Tyrosine transaminase family protein	14.6487	-16.2361
Glyma11g10080	Glycosyl hydrolase superfamily protein	20.3028	-16.0984
Glyma19g37460	-	62.0131	-16.0459
Glyma03g03360	Plant invertase/pectin methylesterase inhibitor superfamily	72.2311	-15.9954
Glyma09g02590	peroxidase 2	99.0193	-15.8894
Glyma14g14220	Bifunctional inhibitor/lipid-transfer protein/seed storage 2S albumin superfamily protein	13.0282	-15.8869
Glyma17g29170	Basic-leucine zipper (bZIP) transcription factor family protein	11.9982	-15.6387
Glyma04g03020	Papain family cysteine protease	26.9124	-15.5379
Glyma09g37290	GAST1 protein homolog 4	165.35	-15.4804
Glyma07g02460	hydroxycinnamoyl-CoA shikimate/quinate hydroxycinnamoyl transferase	10.8541	-15.2866
Glyma16g27480	Laccase/Diphenol oxidase family protein	25.8558	-15.052
Glyma17g35720	Granulin repeat cysteine protease family protein	21.5333	-14.9825
Glyma18g01720	RING/U-box superfamily protein	21.2405	-14.6988
Glyma10g34860,Glyma10g34870	GDSL-like Lipase/Acylhydrolase superfamily protein:GDSL-like Lipase/Acylhydrolase superfamily protein	11.592	-14.5449
Glyma10g28610	galactinol synthase 1	23.396	-14.4793
Glyma11g01350	Chalcone and stilbene synthase family protein	17.1365	-14.4745
Glyma20g35530	light harvesting complex of photosystem II 5	10.0277	-14.2896
Glyma19g24606,Glyma19g24613	-:Basic-leucine zipper (bZIP) transcription factor family protein	19.9417	-14.0463
Glyma08g16301	-	10.8273	-14.02
Glyma18g43940	NAD(P)-linked oxidoreductase superfamily protein	56.5471	-13.8339
Glyma03g37065	-	16.5738	-13.7146
Glyma03g28490	S-adenosyl-L-methionine-dependent methyltransferases superfamily protein	12.5372	-13.5153
Glyma14g23780	GDSL-like Lipase/Acylhydrolase superfamily protein	10.2741	-13.49
Glyma12g34990	NAC domain containing protein 2	20.3235	-13.4675
Glyma16g28990	-	10.3673	-13.4175
Glyma17g04375	-	11.5112	-12.7587
Glyma01g06820	senescence-related gene 1	27.6033	-12.601
Glyma19g00710	Bifunctional inhibitor/lipid-transfer protein/seed storage 2S albumin superfamily protein	63.0691	-12.5666
Glyma01g29480	Stress induced protein	168.788	-12.5246
Glyma09g31740	Dehydrin, Lea-D-11, Late embryogenesis abundant protein D-11, dehydrin-like protein /// maturation-associated protein	3340.57	-12.4918
Glyma17g06160	heat shock transcription factor A2	74.7911	-12.442
Glyma03g41460	phloem protein 2-B1	13.7258	-12.4281
Glyma14g10590	-	198.324	-12.3765
Glyma07g14730	-	17.7604	-12.3672
Glyma03g40310	-	12.2482	-12.3458
Glyma08g16850	-	13.0372	-12.3031
Glyma17g10970	NAC domain containing protein 100	11.0121	-12.2483
Glyma19g37420	Pyruvate kinase family protein	20.0369	-12.1849
Glyma08g13440	RmlC-like cupins superfamily protein	20.8486	-12.1724
Glyma11g13130	-	11.4763	-12.1719
Glyma15g11310	adenosine/AMP deaminase family protein	20.0379	-12.1263
Glyma14g05760	-	110.957	-12.1113
Glyma10g03310	Seed maturation protein	770.317	-12.0516
Glyma18g52250	NAD(P)-linked oxidoreductase superfamily protein	31.2511	-11.9945
Glyma08g08770	chlorophyll A/B binding protein 1	103.9	-11.9286
Glyma13g10490	ERD (early-responsive to dehydration stress) family protein	14.7462	-11.8354
Glyma14g03100	K-box region and MADS-box transcription factor family protein	10.52	-11.7968
Glyma19g40550	stachyose synthase	46.6746	-11.7121
Glyma10g42490	clathrin adaptor complexes medium subunit family protein	10.7363	-11.6764
Glyma07g11810	glutamine synthase clone R1	35.8918	-11.642
Glyma10g35120	SERINE CARBOXYPEPTIDASE-LIKE 49	13.5095	-11.4277
Glyma01g39750	maternal effect embryo arrest 59	37.3069	-11.3178
Glyma02g03710	nodulin MtN21 /EamA-like transporter family protein	12.8075	-11.2707
Glyma08g47520	NAC domain containing protein 83	25.7271	-11.2655
Glyma06g07600	2-oxoglutarate (2OG) and Fe(II)-dependent oxygenase superfamily protein	16.3107	-11.2598
Glyma13g16510	heat shock transcription factor A2	23.726	-11.2155
Glyma13g00910	Ribulose bisphosphate carboxylase (small chain) family protein	42.8253	-11.1135
Glyma04g37440	HVA22 homologue E	15.0155	-11.0205
Glyma14g00830	FASCICLIN-like arabinoogalactan 7	14.252	-11.0111
Glyma17g04550	late embryogenesis abundant domain-containing protein / LEA domain-containing protein	306.516	-11.0083
Glyma01g04710	glutathione S-transferase TAU 18	11.9615	-10.9211
Glyma09g04630	ethylene-responsive element binding protein	29.7153	-10.9209
Glyma13g37370	-	30.0135	-10.864
Glyma15g21980	-	263.558	-10.8584
Glyma10g05720	IQ-domain 2	14.4275	-10.6081
Glyma10g35010	AWPM-19-like family protein	750.135	-10.5417
Glyma08g14810	-	11.3136	-10.4164
Glyma01g02180	PLATZ transcription factor family protein	17.492	-10.36
Glyma20g28550	Seed maturation protein PM25	1162.3	-10.315
Glyma13g10441	-	13.8887	-10.2797
Glyma19g40810	S-adenosylmethionine synthetase 2	37.0711	-10.2165
Glyma05g34690	-	14.4118	-10.1046
Glyma16g32290	BCL-2-associated athanogene 1	11.7601	-10.0566

## Sheet: Table S4
Table S4: Average expression ratio of genes with and without SNPs that led to pre-mature stop codons
Gene	Phytozome Annotation	Average Expression (SNP)	Average Expression (No SNP)	Ratio of SNPs/No SNPs
Glyma06g18901	D111/G-patch domain-containing protein	1.59609	0.4822	3.31002
Glyma20g36233	phloem protein 2-B10	2.3995	1.00625	2.3846
Glyma12g08625	CHY-type/CTCHY-type/RING-type Zinc finger protein	1.1355	0.63629	1.78456
Glyma02g09590	-	1.2533	0.71848	1.74438
Glyma04g40970	NAD(P)-linked oxidoreductase superfamily protein	0.26209	0.15808	1.65796
Glyma16g04850	-	7.37571	4.46971	1.65015
Glyma01g01890	shikimate kinase like 2	4.90354	2.9848	1.64284
Glyma03g07350	APRATAXIN-like	0.90901	0.56452	1.61024
Glyma09g16356	P-loop containing nucleoside triphosphate hydrolases superfamily protein	1.76882	1.18159	1.49698
Glyma10g15720	Ran BP2/NZF zinc finger-like superfamily protein	1.5991	1.10526	1.44681
Glyma14g02200	microtubule-associated proteins 65-1	2.40425	1.73897	1.38257
Glyma14g04811	UDP-Glycosyltransferase superfamily protein	2.41387	1.75109	1.3785
Glyma15g09460	Protein of unknown function (DUF1264)	14.4177	11.1098	1.29776
Glyma05g34720	Protein of unknown function (DUF1639)	0.31608	0.24471	1.29165
Glyma07g40320	-	1.44779	1.12576	1.28606
Glyma20g37231	-	0.9388	0.7343	1.2785
Glyma12g00410	Sec14p-like phosphatidylinositol transfer family protein	29.4637	23.0826	1.27644
Glyma15g23260	Transducin/WD40 repeat-like superfamily protein	4.50367	3.549	1.269
Glyma20g29630	-	3.66811	2.9191	1.25659
Glyma13g29291	ubiquitin-like protein 5	482.64	384.196	1.25623
Glyma11g05150	Phototropic-responsive NPH3 family protein	1.59725	1.31117	1.21819
Glyma18g47590	Protein kinase family protein with ARM repeat domain	7.67401	6.66786	1.1509
Glyma05g25190	embryo sac development arrest 14	2.87098	2.60229	1.10325
Glyma01g01750	DNAJ heat shock N-terminal domain-containing protein	0.96463	0.87539	1.10194
Glyma01g00610	-	7.85513	7.46995	1.05156
Glyma07g04860	HSP20-like chaperones superfamily protein	17.8255	17.1872	1.03714
Glyma07g06420	SPA (suppressor of phyA-105) protein family	3.81813	3.70318	1.03104
Glyma17g37740	-	2.44864	2.4028	1.01908
Glyma06g18910	FKBP12 interacting protein 37	11.8506	11.7802	1.00598
Glyma02g36730	Pentatricopeptide repeat (PPR) superfamily protein	1.80483	1.79661	1.00458
Glyma09g25110	C2H2-like zinc finger protein	5.44579	5.42101	1.00457
Glyma08g23494	-	1.24641	1.24377	1.00212
Glyma16g32236	F-box family protein	2.72191	2.72916	0.997344
Glyma16g03780	disease resistance protein (TIR-NBS-LRR class), putative	0.28573	0.2873	0.994535
Glyma12g34860	-	5.20116	5.25728	0.989325
Glyma06g14841	basic leucine-zipper 52	7.51263	7.62801	0.984874
Glyma18g45400	SMAD/FHA domain-containing protein	1.66932	1.70973	0.976365
Glyma11g00755	Acyl-CoA N-acyltransferase with RING/FYVE/PHD-type zinc finger protein	5.7611	5.97098	0.96485
Glyma15g06327	Cysteine proteinases superfamily protein	2.23203	2.35939	0.94602
Glyma06g42880	-	3.49697	3.70473	0.94392
Glyma08g43046	DNA-binding bromodomain-containing protein	3.03222	3.22271	0.940891
Glyma20g01820	serine carboxypeptidase-like 50	0.74424	0.79666	0.9342
Glyma02g42220	plasma membrane intrinsic protein 1;4	136.089	147.483	0.922745
Glyma18g50360	HXXXD-type acyl-transferase family protein	11.1562	12.1751	0.916314
Glyma05g33270	forkhead-associated domain-containing protein / FHA domain-containing protein	4.37578	4.83488	0.905044
Glyma20g26381	sodium:hydrogen antiporter 1	3.54228	3.99159	0.887436
Glyma18g01230	Protein kinase superfamily protein	7.2645	8.31808	0.873339
Glyma11g33251	LRR and NB-ARC domains-containing disease resistance protein	0.90183	1.04483	0.863136
Glyma11g01850	scarecrow-like 3	3.61268	4.19788	0.860596
Glyma11g33251	LRR and NB-ARC domains-containing disease resistance protein	0.97259	1.13301	0.858413
Glyma15g13370	tubulin folding cofactor E / Pfifferling (PFI)	1.13275	1.35372	0.836768
Glyma15g40730	-	1.27411	1.53183	0.831757
Glyma17g16820	Protein of unknown function, DUF547	1.22727	1.66182	0.73851
Glyma03g18430	NAD(P)-linked oxidoreductase superfamily protein	7.25674	9.82667	0.738474
Glyma03g37760	Signal transduction histidine kinase	1.34063	1.82958	0.732753
Glyma13g28860	cytochrome P450, family 710, subfamily A, polypeptide 1	1.53915	2.12724	0.723543
Glyma02g41760	-	1.52621	2.16309	0.705569
Glyma17g34461	S-adenosyl-L-methionine-dependent methyltransferases superfamily protein	3.66966	5.33004	0.688486
Glyma04g32312	Ribosomal protein L1p/L10e family	26.2767	38.8918	0.675637
Glyma15g01250	Pectin lyase-like superfamily protein	1.15429	1.74302	0.662236
Glyma02g12700	Ribosomal RNA processing Brix domain protein	2.46608	3.74561	0.658392
Glyma06g08450	tRNA (guanine-N-7) methyltransferase	1.88927	2.87487	0.657167
Glyma12g05661	-	2.25438	3.72865	0.60461
Glyma06g34940	homogentisate 1,2-dioxygenase	6.84043	11.4972	0.594966
Glyma11g13600	RNA-binding CRS1 / YhbY (CRM) domain protein	1.30814	2.21148	0.591522
Glyma03g03360	Plant invertase/pectin methylesterase inhibitor superfamily	49.5891	84.8046	0.584745
Glyma06g11030	Transducin/WD40 repeat-like superfamily protein	4.74012	9.51024	0.498423
Glyma15g13370	tubulin folding cofactor E / Pfifferling (PFI)	1.17364	2.3646	0.496338
Glyma15g37170	Argonaute family protein	1.15999	2.76916	0.418896
Glyma04g34140	ATP-binding cassette A2	0.43178	1.09485	0.394374
Glyma13g30000	receptor like protein 51	0.44378	1.16162	0.382035
Glyma04g36200	UDP-Glycosyltransferase superfamily protein	4.71488	14.7772	0.319065
Average		13.2611	12.9175	1.03786

## Sheet: Table S5
Table S5: Possibly damaging non-synonymous SNPs in putative acyl lipid genes
A: Possible mutations in variant alleles
Phytozome v9 Annotation	reference aa	aa position	variant aa	PROVEAN prediction	PROVEAN score	PolyPhen2 prediction	PolyPhen2 score	Phytozome v9 Annotation
Enoyl-CoA hydratase/isomerase family	P	24	T	deleterious	-7.187	probably damaging	1	Enoyl-CoA hydratase/isomerase family
long-chain acyl-CoA synthetase 6	R	102	C	deleterious	-7.004	probably damaging	1	long-chain acyl-CoA synthetase 6
alpha/beta-Hydrolases superfamily protein	F	257	L	deleterious	-5.656	probably damaging	0.996	alpha/beta-Hydrolases superfamily protein
Amidase family protein	D	256	G	deleterious	-5.542	possibly damaging	0.934	Amidase family protein
beta-hydroxyisobutyryl-CoA hydrolase 1	T	137	M	deleterious	-5.15	probably damaging	1	beta-hydroxyisobutyryl-CoA hydrolase 1
cytidinediphosphate diacylglycerol synthase 2	R	267	C	deleterious	-4.912	benign	0.039	cytidinediphosphate diacylglycerol synthase 2
allene oxide synthase	F	381	L	deleterious	-4.6	benign	0.079	allene oxide synthase
sulfoquinovosyldiacylglycerol 2	G	434	R	deleterious	-4.496	probably damaging	1	sulfoquinovosyldiacylglycerol 2
Protein of unknown function (DUF630 and DUF632)	P	351	L	deleterious	-4.289	probably damaging	0.999	Protein of unknown function (DUF630 and DUF632)
Protein of unknown function (DUF630 and DUF632)	H	360	L	deleterious	-3.933	probably damaging	0.983	Protein of unknown function (DUF630 and DUF632)
acetyl-CoA carboxylase 1	S	1501	L	deleterious	-3.54	benign	0.095	acetyl-CoA carboxylase 1
peroxisomal ABC transporter 1	I	1314	N	deleterious	-3.109	probably damaging	1	peroxisomal ABC transporter 1
transducin family protein / WD-40 repeat family protein	Q	309	L	deleterious	-3.106	benign	0.001	transducin family protein / WD-40 repeat family protein
acyl-CoA-binding domain 3	N	210	Y	deleterious	-2.95	probably damaging	0.982	acyl-CoA-binding domain 3
lipoxygenase 1	E	393	D	deleterious	-2.703	benign	0.043	lipoxygenase 1
acyl-CoA oxidase 4	T	155	A	deleterious	-2.581	possibly damaging	0.833	acyl-CoA oxidase 4
acyl-CoA-binding protein 6	G	87	S	deleterious	-2.563	benign	0.094	acyl-CoA-binding protein 6
acyl-CoA binding protein 4	Y	451	C	neutral	-2.467	probably damaging	0.999	acyl-CoA binding protein 4
phospholipase C 2	A	145	S	neutral	-2.437	probably damaging	0.984	phospholipase C 2
alpha/beta-Hydrolases superfamily protein	S	20	C	neutral	-2.323	probably damaging	0.999	alpha/beta-Hydrolases superfamily protein
Plant stearoyl-acyl-carrier-protein desaturase family protein	D	77	N	neutral	-2.195	possibly damaging	0.938	Plant stearoyl-acyl-carrier-protein desaturase family protein
alpha/beta-Hydrolases superfamily protein	D	89	N	neutral	-1.695	possibly damaging	0.922	alpha/beta-Hydrolases superfamily protein
phosphatidylinositol 4-OH kinase beta1	D	203	G	neutral	-0.974	possibly damaging	0.942	phosphatidylinositol 4-OH kinase beta1
Plastid-lipid associated protein PAP / fibrillin family protein	P	37	T	neutral	-0.469	probably damaging	0.958	Plastid-lipid associated protein PAP / fibrillin family protein
B: Possible mutations in reference alleles
Phytozome v9 Annotation	reference aa	aa position	variant aa	PROVEAN prediction	PROVEAN score	PolyPhen2 prediction	PolyPhen2 score	Phytozome v9 Annotation
aminophospholipid ATPase 3	H	280	Q	deleterious	-7.188	benign	0	aminophospholipid ATPase 3
lipoxygenase 1	P	257	S	deleterious	-6.534	benign	0.163	lipoxygenase 1
ATPase E1-E2 type family protein / haloacid dehalogenase-like hydrolase family protein	R	1050	C	deleterious	-6.202	benign	0.216	ATPase E1-E2 type family protein / haloacid dehalogenase-like hydrolase family protein
lipoxygenase 1	P	257	S	deleterious	-6.154	benign	0.258	lipoxygenase 1
3-ketoacyl-acyl carrier protein synthase I	A	344	D	deleterious	-5.784	probably damaging	1	3-ketoacyl-acyl carrier protein synthase I
alpha/beta-Hydrolases superfamily protein	T	212	I	deleterious	-5.096	probably damaging	1	alpha/beta-Hydrolases superfamily protein
AMP-dependent synthetase and ligase family protein	V	447	G	deleterious	-4.654	probably damaging	0.99	AMP-dependent synthetase and ligase family protein
O-acyltransferase (WSD1-like) family protein	P	450	S	deleterious	-4.439	benign	0.002	O-acyltransferase (WSD1-like) family protein
pyruvate dehydrogenase E1 alpha	A	125	T	deleterious	-3.958	probably damaging	1	pyruvate dehydrogenase E1 alpha
fatty acid desaturase 8, GmFAD7-2	D	338	G	deleterious	-3.79	possibly damaging	0.766	fatty acid desaturase 8, GmFAD7-2
peroxisomal 3-ketoacyl-CoA thiolase 3	C	255	R	deleterious	-3.697	benign	0	peroxisomal 3-ketoacyl-CoA thiolase 3
alpha/beta-Hydrolases superfamily protein	A	243	T	deleterious	-3.4	possibly damaging	0.925	alpha/beta-Hydrolases superfamily protein
Mono-/di-acylglycerol lipase, N-terminal;Lipase, class 3	V	287	A	deleterious	-3.009	probably damaging	0.975	Mono-/di-acylglycerol lipase, N-terminal;Lipase, class 3
Protein of unknown function (DUF630 and DUF632)	P	88	Q	deleterious	-2.849	benign	0.005	Protein of unknown function (DUF630 and DUF632)
phosphorylcholine cytidylyltransferase	T	96	S	deleterious	-2.715	benign	0.044	phosphorylcholine cytidylyltransferase
Mono-/di-acylglycerol lipase, N-terminal;Lipase, class 3	N	103	D	deleterious	-2.694	benign	0.117	Mono-/di-acylglycerol lipase, N-terminal;Lipase, class 3
fatty acid desaturase 2	V	118	M	deleterious	-2.693	probably damaging	0.999	fatty acid desaturase 2
Phospholipid/glycerol acyltransferase family protein	R	280	Q	deleterious	-2.647	benign	0	Phospholipid/glycerol acyltransferase family protein
Phospholipid/glycerol acyltransferase family protein	G	168	S	neutral	-1.295	probably damaging	1	Phospholipid/glycerol acyltransferase family protein
ARABIDOPSIS THALIANA PEROXYGENASE 2	L	172	H	neutral	-1.027	possibly damaging	0.912	ARABIDOPSIS THALIANA PEROXYGENASE 2
pyruvate dehydrogenase E1 alpha	K	298	Q	neutral	-0.988	probably damaging	0.973	pyruvate dehydrogenase E1 alpha
alpha/beta-Hydrolases superfamily protein	V	208	I	neutral	-0.814	possibly damaging	0.926	alpha/beta-Hydrolases superfamily protein
acyl-CoA binding protein 4	E	568	K	neutral	-0.797	possibly damaging	0.89	acyl-CoA binding protein 4
acyl-activating enzyme 18	E	718	Q	neutral	-0.721	probably damaging	0.995	acyl-activating enzyme 18
sulfoquinovosyldiacylglycerol 2	S	59	F	neutral	-0.498	possibly damaging	0.924	sulfoquinovosyldiacylglycerol 2
Plastid-lipid associated protein PAP / fibrillin family protein	L	40	P	neutral	0.282	probably damaging	0.974	Plastid-lipid associated protein PAP / fibrillin family protein
